# Supplementary material for: Proteomic Analysis of Lipid Droplets from Arabidopsis Aging Leaves Brings New Insight into Their Biogenesis and Functions
Source: Front Plant Sci. 2017 May 29;8:894. doi: 10.3389/fpls.2017.00894 (PMC5447075; doi:10.3389/fpls.2017.00894)
Supplement: Supplementary file 11 [file Table2.XLSX]

## Sheet: Exp. A
					Enrichment ratios			Average relative normalized abundance				Relative normalized abundance												Normalized abundance												Raw abundance
												LDa	LDb	LDc	Sa	Sb	Sc	Mba	Mbb	Mbc	TLa	TLb	TLc	LDa	LDb	LDc	Sa	Sb	Sc	Mba	Mbb	Mbc	TLa	TLb	TLc	LDa	LDb	LDc	Sa	Sb	Sc	Mba	Mbb	Mbc	TLa	TLb	TLc
Accession	Peptide count	Peptides used for quantitation	Confidence score	Description	LD/S	LD/Mb	LD/TL	LD	S	Mb	TL	Exp. A_01	Exp. A_02	Exp. A_03	Exp. A_04	Exp. A_05	Exp. A_06	Exp. A_07	Exp. A_08	Exp. A_09	Exp. A_10	Exp. A_11	Exp. A_12	Exp. A_01	Exp. A_02	Exp. A_03	Exp. A_04	Exp. A_05	Exp. A_06	Exp. A_07	Exp. A_08	Exp. A_09	Exp. A_10	Exp. A_11	Exp. A_12	Exp. A_01	Exp. A_02	Exp. A_03	Exp. A_04	Exp. A_05	Exp. A_06	Exp. A_07	Exp. A_08	Exp. A_09	Exp. A_10	Exp. A_11	Exp. A_12
ATCG00490.1	70	66	217.363	ribulose-bisphosphate carboxylases	0.0276061	0.0860545	0.0461866	0.0102936	0.372873	0.119617	0.222869	0.00697736	0.0105905	0.0133128	0.420727	0.337432	0.360461	0.146347	0.0987921	0.113712	0.229696	0.193986	0.244926	5.68507e+07	8.27756e+07	9.86824e+07	3.39979e+09	2.77533e+09	3.39167e+09	1.23721e+09	7.99185e+08	7.26915e+08	2.01045e+09	1.44042e+09	2.03217e+09	2.85469e+06	6.15876e+06	9.24575e+06	2.14584e+09	1.21899e+09	2.16467e+09	5.85573e+08	3.80861e+08	7.51168e+08	2.31632e+09	1.75106e+09	2.03217e+09
ATCG00480.1	61	56	215.065	ATP synthase subunit beta	2.58022	1.10791	0.427765	0.0178831	0.00693085	0.0161413	0.0418059	0.0194152	0.0172319	0.0170023	0.0079546	0.00728807	0.00554987	0.0164636	0.0180544	0.0139058	0.0399287	0.0408153	0.0446738	1.58193e+08	1.34685e+08	1.2603e+08	6.42791e+07	5.99433e+07	5.22203e+07	1.39182e+08	1.46052e+08	8.88943e+07	3.49482e+08	3.0307e+08	3.70662e+08	7.94346e+06	1.0021e+07	1.1808e+07	4.05709e+07	2.63286e+07	3.33286e+07	6.58753e+07	6.9603e+07	9.18603e+07	4.02651e+08	3.68428e+08	3.70662e+08
AT1G78900.1	46	44	162.601	vacuolar ATP synthase subunit A	20.2102	1.49472	9.03544	0.0266561	0.00131894	0.0178335	0.00295017	0.0262318	0.0235397	0.0301967	0.00152105	0.00131408	0.0011217	0.020426	0.0155363	0.0175382	0.00288464	0.00268557	0.00328028	2.13733e+08	1.83987e+08	2.23835e+08	1.22912e+07	1.08081e+07	1.05543e+07	1.72681e+08	1.25682e+08	1.12115e+08	2.52483e+07	1.99415e+07	2.72168e+07	1.07324e+07	1.36892e+07	2.09715e+07	7.75782e+06	4.74719e+06	6.73612e+06	8.17301e+07	5.98952e+07	1.15855e+08	2.90895e+07	2.42419e+07	2.72168e+07
AT5G50920.1;AT1G74310.1;AT2G25140.1;AT3G48870.1;AT3G48870.2	44	40	130.889	CLPC homologue 1	18.8648	7.66625	3.60155	0.00821011	0.000435207	0.00107094	0.00227961	0.00846961	0.00825545	0.00790527	0.000425994	0.000467992	0.000411634	0.00112632	0.00116543	0.00092108	0.00210432	0.00205029	0.00268421	6.90093e+07	6.45247e+07	5.85984e+07	3.44235e+06	3.84917e+06	3.87318e+06	9.52185e+06	9.42782e+06	5.88809e+06	1.84184e+07	1.52242e+07	2.22711e+07	3.46522e+06	4.80084e+06	5.4902e+06	2.1727e+06	1.69065e+06	2.47199e+06	4.50671e+06	4.49294e+06	6.08455e+06	2.12206e+07	1.85074e+07	2.22711e+07
AT2G21870.1;AT2G21870.2	37	37	118.38	copper ion binding;cobalt ion binding;zinc ion binding	4.02092	0.0712598	4.1598	0.000606832	0.000150919	0.00851577	0.00014588	0.000635191	0.000511831	0.000673473	0.000214865	0.000102341	0.00013555	0.00878389	0.00980502	0.0069584	0.000123438	0.000167466	0.000146736	5.17546e+06	4.00048e+06	4.99217e+06	1.73627e+06	841736	1.27542e+06	7.42586e+07	7.93184e+07	4.44823e+07	1.08041e+06	1.2435e+06	1.21748e+06	259880	297648	467726	1.09588e+06	369711	814016	3.51467e+07	3.78001e+07	4.59664e+07	1.24478e+06	1.51167e+06	1.21748e+06
AT3G60750.1;AT2G45290.1;AT3G60750.2	37	36	122.542	Transketolase	0.168502	1.42329	0.286095	0.00363242	0.0215572	0.00255213	0.0126966	0.00329671	0.00397501	0.00362556	0.0232019	0.0239788	0.0174909	0.00288836	0.00254976	0.00221826	0.0121587	0.0151653	0.0107657	2.68612e+07	3.10687e+07	2.68747e+07	1.87489e+08	1.97222e+08	1.64577e+08	2.44181e+07	2.06265e+07	1.41804e+07	1.06421e+08	1.12608e+08	8.93242e+07	1.3488e+06	2.31161e+06	2.51794e+06	1.18337e+08	8.66246e+07	1.05038e+08	1.15571e+07	9.8298e+06	1.46536e+07	1.22612e+08	1.36893e+08	8.93242e+07
AT2G39730.2;AT2G39730.1;AT2G39730.3	38	36	138.793	rubisco activase	69.1239	4.54107	2.73246	0.0426584	0.00061713	0.0093939	0.0156117	0.0387688	0.043373	0.0458333	0.00040568	0.00082843	0.000617279	0.00964238	0.00971757	0.00882176	0.0128313	0.0192787	0.0147252	3.15883e+08	3.39004e+08	3.39743e+08	3.2782e+06	6.81371e+06	5.80814e+06	8.15162e+07	7.86109e+07	5.63939e+07	1.12308e+08	1.43152e+08	1.22176e+08	1.58617e+07	2.52229e+07	3.18312e+07	2.0691e+06	2.99275e+06	3.70694e+06	3.85818e+07	3.7463e+07	5.82755e+07	1.29394e+08	1.74024e+08	1.22176e+08
AT3G45140.1	38	36	120.19	lipoxygenase 2	18.2685	2.00761	1.13742	0.00517442	0.000283242	0.00257741	0.00454924	0.0049744	0.00542451	0.00512435	0.000359087	0.000268089	0.000222551	0.00274017	0.00262591	0.00236614	0.00602898	0.00497711	0.00264164	4.05308e+07	4.2398e+07	3.79846e+07	2.90169e+06	2.20499e+06	2.09405e+06	2.31653e+07	2.12425e+07	1.51258e+07	5.27696e+07	3.69571e+07	2.19179e+07	2.03521e+06	3.15454e+06	3.55885e+06	1.83145e+06	968488	1.33649e+06	1.09642e+07	1.01234e+07	1.56304e+07	6.07978e+07	4.4927e+07	2.19179e+07
AT4G23670.1	36	36	88.7216	Polyketide cyclase/dehydrase and lipid transport superfamily protein	0.24322	0.433949	1.70964	0.000821211	0.00337641	0.00189241	0.000480341	0.000741252	0.000867444	0.000854938	0.00257192	0.00354464	0.00401267	0.00142778	0.00162275	0.00262671	0.000687398	0.000344355	0.000409269	6.03963e+06	6.77995e+06	6.33728e+06	2.07831e+07	2.91541e+07	3.77563e+07	1.20704e+07	1.31274e+07	1.67915e+07	6.01657e+06	2.55698e+06	3.39573e+06	303273	504449	593753	1.31176e+07	1.28052e+07	2.40973e+07	5.71294e+06	6.25601e+06	1.73517e+07	6.9319e+06	3.1084e+06	3.39573e+06
AT1G35720.1	37	34	102.352	annexin 1	4.69762	0.110705	0.955173	0.00202679	0.000431451	0.0183081	0.00212191	0.00202578	0.00189885	0.00215574	0.000438522	0.000464766	0.000391064	0.0186121	0.0200978	0.0162144	0.00245258	0.00211743	0.00179572	1.65058e+07	1.48415e+07	1.59795e+07	3.54359e+06	3.82263e+06	3.67963e+06	1.57346e+08	1.62583e+08	1.03652e+08	2.14666e+07	1.57228e+07	1.48992e+07	828821	1.10425e+06	1.49716e+06	2.2366e+06	1.67899e+06	2.34845e+06	7.44722e+07	7.74807e+07	1.0711e+08	2.47325e+07	1.91134e+07	1.48992e+07
AT5G25980.2;AT5G25980.1	40	34	130.033	glucoside glucohydrolase 2	0.10848	0.0584786	0.135631	0.00136295	0.0125641	0.0233067	0.0100489	0.00102809	0.00160115	0.00145961	0.0125838	0.0120027	0.0131057	0.0170865	0.023358	0.0294757	0.0105601	0.0131153	0.00647145	8.37672e+06	1.25146e+07	1.08194e+07	1.01686e+08	9.87205e+07	1.23315e+08	1.44449e+08	1.88956e+08	1.88426e+08	9.2429e+07	9.73863e+07	5.36941e+07	420628	931122	1.01369e+06	6.41812e+07	4.33605e+07	7.87038e+07	6.83678e+07	9.00494e+07	1.94713e+08	1.06491e+08	1.18388e+08	5.36941e+07
AT5G08670.1;AT5G08680.1;AT5G08690.1	37	34	133.377	ATP synthase alpha/beta family protein	8.57465	0.209887	1.13552	0.00772549	0.000900969	0.0368079	0.00680349	0.00774041	0.00746337	0.0079727	0.00119101	0.000797439	0.000714457	0.0385998	0.0411676	0.0306564	0.00639337	0.00792639	0.00609072	6.30679e+07	5.83338e+07	5.90982e+07	9.62426e+06	6.55882e+06	6.72252e+06	3.26321e+08	3.33028e+08	1.95974e+08	5.5959e+07	5.88568e+07	5.05352e+07	3.16688e+06	4.34021e+06	5.53703e+06	6.07453e+06	2.88079e+06	4.29053e+06	1.54448e+08	1.58708e+08	2.02513e+08	6.44724e+07	7.15494e+07	5.05352e+07
ATCG00680.1	33	33	124.396	photosystem II reaction center protein B	17.4647	7.26926	0.265844	0.0106906	0.00061213	0.00147066	0.040214	0.00992565	0.0125209	0.00962543	0.000601823	0.000620587	0.000613981	0.00129686	0.00160252	0.00151262	0.030797	0.0494549	0.0403902	8.08729e+07	9.78632e+07	7.13491e+07	4.86318e+06	5.10423e+06	5.77712e+06	1.09636e+07	1.29637e+07	9.66954e+06	2.69556e+08	3.67223e+08	3.35121e+08	4.06094e+06	7.28133e+06	6.68485e+06	3.06948e+06	2.24191e+06	3.68714e+06	5.18907e+06	6.17801e+06	9.99217e+06	3.10565e+08	4.46415e+08	3.35121e+08
AT5G26000.1;AT1G51490.1;AT5G26000.2	37	33	120.988	thioglucoside glucohydrolase 1	0.042841	0.0951384	0.0615003	0.00109315	0.0255164	0.0114901	0.0177747	0.00101283	0.00133257	0.000934045	0.0157353	0.0344894	0.0263244	0.0101819	0.0125895	0.0116989	0.0267576	0.0111652	0.0154012	8.25242e+06	1.04154e+07	6.92367e+06	1.27153e+08	2.8367e+08	2.47693e+08	8.6077e+07	1.01844e+08	7.47861e+07	2.342e+08	8.29063e+07	1.27785e+08	414386	774934	648693	8.0255e+07	1.24595e+08	1.58086e+08	4.07404e+07	4.85349e+07	7.72813e+07	2.69831e+08	1.00785e+08	1.27785e+08
AT1G56070.1;AT3G12915.1;AT3G12915.2	33	32	102.877	Ribosomal protein S5/Elongation factor G/III/V family protein	0.971742	1.5953	1.15337	0.00494132	0.00508501	0.00309743	0.00428426	0.00448424	0.00531488	0.00502484	0.00568436	0.00522244	0.00434824	0.00266742	0.00311077	0.00351409	0.00420464	0.00485386	0.00379429	3.6537e+07	4.15412e+07	3.72469e+07	4.59339e+07	4.29538e+07	4.09138e+07	2.25503e+07	2.51648e+07	2.24642e+07	3.68018e+07	3.60419e+07	3.14815e+07	1.83467e+06	3.09079e+06	3.48974e+06	2.8992e+07	1.88664e+07	2.61125e+07	1.06731e+07	1.19926e+07	2.32137e+07	4.24007e+07	4.38145e+07	3.14815e+07
ATCG00120.1	38	31	129.32	ATP synthase subunit alpha	3.6488	2.03875	0.481172	0.00937603	0.00256962	0.00459891	0.0194858	0.0100527	0.00779618	0.0102792	0.00357394	0.00215338	0.00198155	0.00518377	0.00466634	0.00394663	0.0163158	0.0194662	0.0226754	8.19082e+07	6.0935e+07	7.61953e+07	2.88801e+07	1.77112e+07	1.86449e+07	4.38234e+07	3.77487e+07	2.52292e+07	1.42807e+08	1.44545e+08	1.8814e+08	4.11293e+06	4.53375e+06	7.13889e+06	1.82282e+07	7.77922e+06	1.18998e+07	2.07417e+07	1.79896e+07	2.6071e+07	1.64533e+08	1.75716e+08	1.8814e+08
AT4G20360.1	31	31	99.7635	RAB GTPase homolog E1B	5.21911	4.52206	2.02469	0.0094601	0.00181259	0.00209199	0.00467238	0.0108725	0.00831366	0.00919411	0.00144885	0.00198056	0.00200836	0.0023822	0.00241757	0.00147619	0.00561042	0.00545416	0.00295254	8.8588e+07	6.49797e+07	6.81519e+07	1.17078e+07	1.62898e+07	1.88972e+07	2.0139e+07	1.95571e+07	9.43672e+06	4.91061e+07	4.04994e+07	2.44975e+07	4.44835e+06	4.83469e+06	6.38529e+06	7.3896e+06	7.15487e+06	1.20608e+07	9.53184e+06	9.32015e+06	9.75157e+06	5.6577e+07	4.92332e+07	2.44975e+07
AT2G28000.1	33	30	105.132	chaperonin-60alpha	0.318446	0.411132	0.51196	0.00075014	0.00235563	0.00182457	0.00146523	0.000726954	0.000717527	0.000805938	0.00249251	0.00255016	0.00202421	0.00214177	0.00164	0.00169194	0.00143036	0.0012891	0.00167624	5.92313e+06	5.6082e+06	5.97407e+06	2.01413e+07	2.09747e+07	1.90464e+07	1.81064e+07	1.32669e+07	1.08159e+07	1.25194e+07	9.5721e+06	1.39079e+07	297423	417267	559723	1.27126e+07	9.2126e+06	1.2156e+07	8.5698e+06	6.32249e+06	1.11768e+07	1.44241e+07	1.16363e+07	1.39079e+07
AT5G04140.2;AT2G41220.1;AT5G04140.1	31	30	94.5259	glutamate synthase 1	0.0908554	0.578799	0.135802	0.000264354	0.00290961	0.000456728	0.00194661	0.000205698	0.000242022	0.000345342	0.00341442	0.00275278	0.00256164	0.000401802	0.000469052	0.00049933	0.00182303	0.00236086	0.00165593	1.676e+06	1.89165e+06	2.55987e+06	2.7591e+07	2.26412e+07	2.41032e+07	3.39682e+06	3.79443e+06	3.19202e+06	1.59564e+07	1.75304e+07	1.37394e+07	84158.4	140744	239840	1.74146e+07	9.94458e+06	1.53834e+07	1.60772e+06	1.80828e+06	3.29852e+06	1.83839e+07	2.13109e+07	1.37394e+07
AT3G12780.1	47	30	159.129	phosphoglycerate kinase 1	0.679135	5.2314	0.717096	0.0057887	0.00852364	0.00110653	0.00807242	0.00683581	0.00520677	0.00532353	0.0096396	0.0070825	0.00884881	0.00121079	0.00131278	0.000796024	0.00706433	0.00860914	0.0085438	5.56973e+07	4.06961e+07	3.9461e+07	7.78952e+07	5.82525e+07	8.32609e+07	1.02359e+07	1.06198e+07	5.08866e+06	6.18317e+07	6.39264e+07	7.08886e+07	2.79678e+06	3.02792e+06	3.69718e+06	4.91649e+07	2.55859e+07	5.31397e+07	4.84469e+06	5.061e+06	5.25844e+06	7.12385e+07	7.77123e+07	7.08886e+07
AT1G06680.1;AT1G06680.2;AT2G30790.1	32	30	100.571	photosystem II subunit P-1	0.281269	2.00388	0.257775	0.00626421	0.0222712	0.00312604	0.0243011	0.00531429	0.00763679	0.00584155	0.0163475	0.021138	0.0293281	0.00302751	0.00263514	0.00371547	0.0233639	0.0297209	0.0198183	4.33001e+07	5.96892e+07	4.33009e+07	1.321e+08	1.73857e+08	2.75956e+08	2.55944e+07	2.13171e+07	2.37515e+07	2.04497e+08	2.2069e+08	1.64434e+08	2.17427e+06	4.44106e+06	4.05695e+06	8.33771e+07	7.63624e+07	1.76124e+08	1.21139e+07	1.01589e+07	2.4544e+07	2.35608e+08	2.68282e+08	1.64434e+08
AT2G07698.1;ATMG01190.1	35	29	101.976	ATPase, F1 complex, alpha subunit protein	2.55	0.277474	1.2236	0.00187575	0.000735591	0.00676011	0.00153298	0.00154949	0.00194718	0.0021306	0.0007314	0.000879597	0.000595776	0.0081949	0.00763992	0.0044455	0.00168937	0.00151896	0.00139061	1.2625e+07	1.52192e+07	1.57932e+07	5.91026e+06	7.23455e+06	5.60581e+06	6.92793e+07	6.18037e+07	2.84183e+07	1.47865e+07	1.12789e+07	1.1538e+07	633951	1.13236e+06	1.4797e+06	3.73037e+06	3.17759e+06	3.57781e+06	3.279e+07	2.94533e+07	2.93665e+07	1.7036e+07	1.37112e+07	1.1538e+07
AT5G17920.1;AT2G43800.1;AT5G20980.1	49	29	150.759	Cobalamin-independent synthase family protein	1.80074	3.9117	3.87635	0.00863937	0.00479769	0.0022086	0.00222874	0.00839995	0.00885156	0.00866661	0.00387183	0.00360777	0.00691347	0.00218185	0.00228602	0.00215791	0.00233164	0.00306575	0.00128882	6.84417e+07	6.91839e+07	6.42418e+07	3.12873e+07	2.96734e+07	6.50507e+07	1.84453e+07	1.84929e+07	1.37947e+07	2.04081e+07	2.27645e+07	1.06934e+07	3.43672e+06	5.14749e+06	6.01895e+06	1.97475e+07	1.30333e+07	4.15174e+07	8.7302e+06	8.81302e+06	1.42549e+07	2.35129e+07	2.76737e+07	1.06934e+07
AT3G02090.1;AT3G02090.2	30	29	94.6645	Insulinase (Peptidase family M16) protein	18.5891	0.361448	1.79218	0.00215862	0.000116123	0.00597214	0.00120447	0.00216253	0.00234025	0.00197308	0.000124561	0.000110203	0.000113605	0.00445803	0.00561103	0.00784737	0.00113369	0.0014666	0.00101311	1.762e+07	1.82915e+07	1.46256e+07	1.00655e+06	906406	1.06894e+06	3.7688e+07	4.53908e+07	5.01651e+07	9.92282e+06	1.08901e+07	8.40585e+06	884769	1.36094e+06	1.3703e+06	635300	398116	682229	1.78378e+07	2.16315e+07	5.18388e+07	1.14324e+07	1.32386e+07	8.40585e+06
AT4G11150.1;AT1G64200.1;AT3G08560.1	30	28	87.566	vacuolar ATP synthase subunit E1	24.2207	0.473786	15.2844	0.00330438	0.000136428	0.00697441	0.000216192	0.00314613	0.00315833	0.00360866	0.000130138	0.000135416	0.00014373	0.00822465	0.00703046	0.0056681	0.000318252	0.000132855	0.000197469	2.56343e+07	2.46855e+07	2.67495e+07	1.05161e+06	1.11378e+06	1.35239e+06	6.95308e+07	5.68734e+07	3.62339e+07	2.78555e+06	986505	1.63842e+06	1.2872e+06	1.83668e+06	2.50621e+06	663743	489198	863140	3.29091e+07	2.71037e+07	3.74428e+07	3.20933e+06	1.19925e+06	1.63842e+06
AT4G20850.1	30	27	80.2889	tripeptidyl peptidase ii	0.938851	0.214237	1.42865	0.000427735	0.000455594	0.00199655	0.000299397	0.000378902	0.000478046	0.000426258	0.000374864	0.000479252	0.000512666	0.00255499	0.00199325	0.0014414	0.000362537	0.000188236	0.000347418	3.08725e+06	3.73641e+06	3.15966e+06	3.02919e+06	3.94177e+06	4.82381e+06	2.15998e+07	1.61245e+07	9.21431e+06	3.17316e+06	1.39773e+06	2.88256e+06	155023	278000	296035	1.91193e+06	1.73132e+06	3.07871e+06	1.02232e+07	7.68433e+06	9.52175e+06	3.65591e+06	1.69916e+06	2.88256e+06
AT4G10340.1	27	27	93.2934	light harvesting complex of photosystem II 5	20.4115	2.16928	0.439943	0.00591317	0.000289698	0.00272587	0.0134408	0.00598492	0.00634786	0.00540674	0.000307808	0.00027446	0.000286826	0.00252237	0.00390724	0.001748	0.0127962	0.0163006	0.0112256	4.87644e+07	4.96149e+07	4.00778e+07	2.48732e+06	2.25739e+06	2.69882e+06	2.1324e+07	3.16079e+07	1.11742e+07	1.12001e+08	1.21038e+08	9.31394e+07	2.44865e+06	3.6915e+06	3.75498e+06	1.56992e+06	991504	1.72247e+06	1.00927e+07	1.50631e+07	1.15471e+07	1.29041e+08	1.47141e+08	9.31394e+07
AT3G08580.1;AT4G28390.1;AT5G13490.1	26	26	84.9206	ADP/ATP carrier 1	22.6209	0.566003	1.56364	0.00465726	0.000205883	0.00822833	0.00297847	0.00380991	0.00490774	0.00525413	0.000270432	0.000165392	0.000181826	0.00788579	0.0091872	0.00761202	0.00226461	0.00371591	0.00295488	3.10427e+07	3.8359e+07	3.89466e+07	2.18529e+06	1.36032e+06	1.71085e+06	6.66661e+07	7.43205e+07	4.86606e+07	1.98214e+07	2.75921e+07	2.45169e+07	1.55877e+06	2.85402e+06	3.64899e+06	1.37928e+06	597488	1.09192e+06	3.15532e+07	3.54183e+07	5.02841e+07	2.28369e+07	3.35425e+07	2.45169e+07
AT4G16260.1	26	25	91.979	Glycosyl hydrolase superfamily protein	0.0954001	0.572554	3.63538	0.000835557	0.00875845	0.00145935	0.00022984	0.000502097	0.000961562	0.00104301	0.010706	0.00860008	0.00696929	0.00105884	0.00147648	0.00184273	0.000168929	0.000286933	0.000233659	4.09102e+06	7.51558e+06	7.73139e+06	8.65123e+07	7.07344e+07	6.5576e+07	8.95141e+06	1.19441e+07	1.17798e+07	1.47858e+06	2.13059e+06	1.93868e+06	205426	559182	724370	5.46038e+07	3.10683e+07	4.18526e+07	4.23672e+06	5.6921e+06	1.21729e+07	1.70353e+06	2.59006e+06	1.93868e+06
AT1G12840.1	27	25	82.7308	vacuolar ATP synthase subunit C (VATC) / V-ATPase C subunit / vacuolar proton pump C subunit (DET3)	15.078	0.725612	5.87513	0.00498251	0.000330449	0.00686663	0.000848068	0.00473471	0.0054414	0.00477142	0.000295274	0.000365069	0.000331004	0.00636956	0.00746906	0.00676127	0.000946319	0.000953063	0.000644821	3.85778e+07	4.253e+07	3.53685e+07	2.38603e+06	3.00264e+06	3.11451e+06	5.3848e+07	6.04215e+07	4.32221e+07	8.28281e+06	7.07689e+06	5.35013e+06	1.93714e+06	3.16437e+06	3.31375e+06	1.50599e+06	1.31883e+06	1.98778e+06	2.54864e+07	2.87946e+07	4.46642e+07	9.54293e+06	8.60304e+06	5.35013e+06
AT1G42970.1	43	25	133.896	glyceraldehyde-3-phosphate dehydrogenase B subunit	35.111	5.71506	7.61091	0.0353889	0.00100792	0.00619222	0.00464977	0.0395359	0.0339161	0.0327149	0.00121326	0.000958218	0.000852266	0.00650194	0.00681982	0.0052549	0.00511208	0.00306021	0.00577701	3.22133e+08	2.65088e+08	2.42501e+08	9.80409e+06	7.8812e+06	8.0192e+06	5.49671e+07	5.51694e+07	3.35925e+07	4.47443e+07	2.27233e+07	4.79323e+07	1.61756e+07	1.97234e+07	2.27204e+07	6.18803e+06	3.46162e+06	5.11811e+06	2.6016e+07	2.62916e+07	3.47133e+07	5.15515e+07	2.76237e+07	4.79323e+07
AT5G56030.1;AT5G52640.1;AT5G56000.1;AT5G56010.1;AT5G56030.2	25	25	73.1348	heat shock protein 81-2	9.18815	5.6791	4.06401	0.00799111	0.000869719	0.00140711	0.00196631	0.00827482	0.00779699	0.00790152	0.000905155	0.00107686	0.000627137	0.00159565	0.00162254	0.00100314	0.00223487	0.00131605	0.00234802	6.74222e+07	6.09414e+07	5.85705e+07	7.31434e+06	8.85704e+06	5.9009e+06	1.34896e+07	1.31256e+07	6.41264e+06	1.95611e+07	9.77218e+06	1.94817e+07	3.38553e+06	4.53423e+06	5.48759e+06	4.61657e+06	3.89023e+06	3.76614e+06	6.38464e+06	6.25517e+06	6.6266e+06	2.2537e+07	1.18796e+07	1.94817e+07
AT1G43170.1;AT1G43170.4;AT1G61580.1	28	25	71.7073	ribosomal protein 1	0.97979	0.0937296	1.39926	0.000888613	0.000906942	0.0094806	0.000635061	0.00105251	0.000900978	0.000712348	0.000797312	0.00112835	0.000795168	0.00957593	0.0104102	0.00845566	0.000591731	0.000591966	0.000721487	8.57575e+06	7.04205e+06	5.28032e+06	6.44288e+06	9.28048e+06	7.48195e+06	8.09544e+07	8.42142e+07	5.40536e+07	5.17922e+06	4.39559e+06	5.98624e+06	430622	523951	494724	4.06654e+06	4.07621e+06	4.77522e+06	3.83159e+07	4.01333e+07	5.58571e+07	5.96717e+06	5.34351e+06	5.98624e+06
ATCG00280.1	24	24	93.6396	photosystem II reaction center protein C	47.7646	4.75643	0.240197	0.0102015	0.000213579	0.00214479	0.0424715	0.00960667	0.010999	0.0099989	0.00020228	0.000253856	0.000184601	0.00230188	0.00184183	0.00229065	0.037265	0.0444026	0.045747	7.8274e+07	8.59683e+07	7.41175e+07	1.63457e+06	2.08792e+06	1.73696e+06	1.946e+07	1.48996e+07	1.46432e+07	3.26168e+08	3.29708e+08	3.79566e+08	3.93044e+06	6.3963e+06	6.94422e+06	1.03169e+06	917068	1.10859e+06	9.21047e+06	7.10058e+06	1.51318e+07	3.7579e+08	4.0081e+08	3.79566e+08
AT4G37930.1;AT5G26780.1;AT5G26780.3	28	24	75.7421	serine transhydroxymethyltransferase 1	0.131448	0.587324	0.304356	0.000347295	0.00264207	0.000591318	0.00114108	0.000347233	0.000320308	0.000374345	0.00213827	0.00275402	0.00303391	0.00056267	0.000561865	0.000649421	0.00129432	0.00106118	0.00106775	2.82921e+06	2.50353e+06	2.77486e+06	1.72788e+07	2.26514e+07	2.85469e+07	4.75678e+06	4.54524e+06	4.15149e+06	1.13287e+07	7.87971e+06	8.85918e+06	142066	186271	259982	1.09058e+07	9.94907e+06	1.82195e+07	2.2514e+06	2.16609e+06	4.29e+06	1.30522e+07	9.57899e+06	8.85918e+06
AT1G67090.1;AT1G67090.2	28	24	94.7963	ribulose bisphosphate carboxylase small chain 1A	0.0205166	0.0224557	0.0450241	0.000902479	0.0439878	0.0401894	0.0200443	0.000710073	0.00106949	0.000927876	0.0291467	0.0490081	0.0538087	0.0391367	0.042429	0.0390025	0.0169483	0.0304692	0.0127155	5.78558e+06	8.35913e+06	6.87794e+06	2.35527e+08	4.03084e+08	5.063e+08	3.3086e+08	3.43232e+08	2.49327e+08	1.48343e+08	2.26246e+08	1.05502e+08	290517	621945	644409	1.48657e+08	1.77045e+08	3.23137e+08	1.56597e+08	1.63571e+08	2.57646e+08	1.70912e+08	2.75037e+08	1.05502e+08
AT5G13450.1;AT5G13450.2	24	23	73.9181	delta subunit of Mt ATP synthase	3.58308	0.0800522	0.68236	0.000454474	0.000126839	0.00567722	0.000666033	0.000385795	0.000545724	0.000431902	0.000154942	0.00010982	0.000115755	0.00412416	0.00619947	0.00670802	0.000807763	0.00070961	0.000480725	3.14341e+06	4.26538e+06	3.2015e+06	1.25204e+06	903252	1.08917e+06	3.48655e+07	5.01511e+07	4.28817e+07	7.07007e+06	5.26915e+06	3.98861e+06	157843	317358	299955	790250	396731	695146	1.65019e+07	2.39001e+07	4.43124e+07	8.14569e+06	6.40546e+06	3.98861e+06
AT3G52300.1;AT3G52300.2	23	23	68.1963	ATP synthase D chain, mitochondrial	0.527182	0.0880626	0.934534	0.000368675	0.000699332	0.00418651	0.000394501	0.00036246	0.000389459	0.000354106	0.00143118	0.000510267	0.000156546	0.00387989	0.00387908	0.00480056	0.000254655	0.000377293	0.000551556	2.95328e+06	3.04401e+06	2.62484e+06	1.1565e+07	4.19687e+06	1.47298e+06	3.28004e+07	3.13801e+07	3.0688e+07	2.22891e+06	2.80155e+06	4.5763e+06	148296	226484	245926	7.29948e+06	1.84337e+06	940102	1.55245e+07	1.49546e+07	3.17119e+07	2.56801e+06	3.40571e+06	4.5763e+06
AT1G72150.1	26	23	72.1377	PATELLIN 1	4.69405	2.22023	3.9222	0.00485151	0.00103354	0.00218513	0.00123693	0.00474747	0.00443986	0.00536719	0.00109626	0.00102643	0.000977939	0.00273498	0.00208632	0.0017341	0.00138855	0.000954584	0.00136767	3.86818e+07	3.4702e+07	3.97846e+07	8.85863e+06	8.44225e+06	9.20169e+06	2.31214e+07	1.68774e+07	1.10854e+07	1.21535e+07	7.08818e+06	1.13476e+07	1.94236e+06	2.58194e+06	3.7275e+06	5.59128e+06	3.70804e+06	5.87281e+06	1.09434e+07	8.04314e+06	1.14553e+07	1.40025e+07	8.61676e+06	1.13476e+07
AT3G52880.1;AT3G52880.2	24	22	67.345	monodehydroascorbate reductase 1	0.103553	0.597635	0.203653	0.000316647	0.00305782	0.000529833	0.00155483	0.00028125	0.000276918	0.000391773	0.00389124	0.00298007	0.00230216	0.000507522	0.00054751	0.000534468	0.00137956	0.00171837	0.00156656	2.29159e+06	2.1644e+06	2.90404e+06	3.14441e+07	2.45106e+07	2.16616e+07	4.29057e+06	4.42912e+06	3.41664e+06	1.20748e+07	1.27596e+07	1.29979e+07	115069	161038	272086	1.98465e+07	1.07657e+07	1.38251e+07	2.03073e+06	2.11075e+06	3.53064e+06	1.39119e+07	1.55113e+07	1.29979e+07
AT4G02520.1	36	22	110.352	glutathione S-transferase PHI 2	0.0443693	0.1673	0.397149	0.00102341	0.0230658	0.00611723	0.0025769	0.000844546	0.00118389	0.0010418	0.0232137	0.0270041	0.0189796	0.00622985	0.00715492	0.00496692	0.00157576	0.00364208	0.00251286	6.88125e+06	9.25331e+06	7.72242e+06	1.87584e+08	2.22105e+08	1.78584e+08	5.26669e+07	5.78802e+07	3.17515e+07	1.37921e+07	2.7044e+07	2.08494e+07	345534	688475	723529	1.18397e+08	9.75539e+07	1.13978e+08	2.49273e+07	2.75835e+07	3.28109e+07	1.58904e+07	3.28761e+07	2.08494e+07
AT1G32060.1	22	21	64.7088	phosphoribulokinase	0.075427	0.746309	0.143442	0.000806341	0.0106904	0.00108044	0.00562139	0.000750311	0.000736873	0.000931838	0.0111367	0.0116705	0.00926379	0.00127109	0.000986425	0.000983805	0.0062168	0.00447069	0.00617666	6.11344e+06	5.75941e+06	6.90731e+06	8.99931e+07	9.59883e+07	8.71656e+07	1.07457e+07	7.97975e+06	6.28907e+06	5.44135e+07	3.31967e+07	5.12483e+07	306980	428518	647160	5.68008e+07	4.21604e+07	5.56318e+07	5.08596e+06	3.80285e+06	6.4989e+06	6.26918e+07	4.03557e+07	5.12483e+07
AT1G11860.1	24	21	68.88	Glycine cleavage T-protein family	0.139527	0.64844	0.153269	0.000661686	0.00474235	0.00102043	0.00431716	0.000595445	0.000752941	0.000636673	0.00385321	0.00567133	0.00470251	0.00110945	0.0013494	0.000602424	0.00506263	0.0028006	0.00508826	4.85161e+06	5.885e+06	4.71938e+06	3.11369e+07	4.66458e+07	4.42472e+07	9.37927e+06	1.09161e+07	3.85105e+06	4.43115e+07	2.07956e+07	4.22177e+07	243618	437862	442168	1.96526e+07	2.0488e+07	2.824e+07	4.43923e+06	5.2022e+06	3.97954e+06	5.10529e+07	2.52802e+07	4.22177e+07
AT3G58730.1	22	21	61.839	vacuolar ATP synthase subunit D (VATD) / V-ATPase D subunit / vacuolar proton pump D subunit (VATPD)	15.2933	0.738263	9.50969	0.00293666	0.000192023	0.0039778	0.000308807	0.0030555	0.0030768	0.00267767	0.000228815	0.000215873	0.000131381	0.00363511	0.00404473	0.00425355	0.000278167	0.000313814	0.000334441	2.48959e+07	2.40483e+07	1.98484e+07	1.849e+06	1.77552e+06	1.2362e+06	3.07311e+07	3.27201e+07	2.71912e+07	2.4347e+06	2.3302e+06	2.77488e+06	1.25012e+06	1.78927e+06	1.85964e+06	1.16703e+06	779852	788980	1.45451e+07	1.55932e+07	2.80985e+07	2.80511e+06	2.83271e+06	2.77488e+06
AT2G36530.1	21	21	64.7967	Enolase	0.107929	0.20772	0.193268	0.000606856	0.00562276	0.00292152	0.00313997	0.000478367	0.00069622	0.000645983	0.0058883	0.00512611	0.00585387	0.00257309	0.00311112	0.00308034	0.00296888	0.0041315	0.00231953	3.89767e+06	5.44166e+06	4.78839e+06	4.75819e+07	4.21615e+07	5.50807e+07	2.17528e+07	2.51676e+07	1.96914e+07	2.59856e+07	3.06781e+07	1.92453e+07	195717	404876	448634	3.00322e+07	1.85184e+07	3.51542e+07	1.02957e+07	1.19939e+07	2.03484e+07	2.9939e+07	3.72939e+07	1.92453e+07
AT1G07920.1;AT1G07930.2;AT5G60390.2	22	21	63.3392	GTP binding Elongation factor Tu family protein	51.1558	9.68446	4.18757	0.0372116	0.000727416	0.0038424	0.00888619	0.0364551	0.0409424	0.0342372	0.000653046	0.000854477	0.000674725	0.00450284	0.00376894	0.00325541	0.00936274	0.00689366	0.0104022	2.97032e+08	3.20006e+08	2.53786e+08	5.2771e+06	7.02794e+06	6.34867e+06	3.80668e+07	3.04891e+07	2.08105e+07	8.19489e+07	5.11883e+07	8.63077e+07	1.49151e+07	2.38094e+07	2.37777e+07	3.33074e+06	3.08685e+06	4.05192e+06	1.80171e+07	1.453e+07	2.15049e+07	9.44163e+07	6.22272e+07	8.63077e+07
AT4G02770.1;AT1G03130.1	22	20	70.2695	photosystem I subunit D-1	16.6229	1.05502	1.07334	0.00699575	0.00042085	0.00663088	0.00651773	0.00683745	0.00639655	0.00775325	0.000166962	0.000213136	0.000882451	0.00611453	0.00676943	0.00700869	0.00659865	0.00751635	0.00543819	5.57107e+07	4.99955e+07	5.74715e+07	1.34917e+06	1.75301e+06	8.30322e+06	5.1692e+07	5.47618e+07	4.48037e+07	5.77558e+07	5.5812e+07	4.51211e+07	2.79745e+06	3.71982e+06	5.38462e+06	851556	769967	5.29938e+06	2.44659e+07	2.60974e+07	4.62986e+07	6.65425e+07	6.7848e+07	4.51211e+07
AT5G14780.1	19	19	54.6006	formate dehydrogenase	0.133298	1.37129	0.346241	0.000826397	0.00619962	0.000602641	0.00238677	0.000777653	0.000926	0.000775538	0.00645606	0.00667505	0.00546775	0.000588589	0.000500406	0.000718928	0.00238941	0.00188726	0.00288363	6.33622e+06	7.23763e+06	5.74873e+06	5.21698e+07	5.49013e+07	5.14475e+07	4.97591e+06	4.04807e+06	4.59582e+06	2.09137e+07	1.40137e+07	2.39257e+07	318166	538502	538610	3.29279e+07	2.4114e+07	3.28354e+07	2.35511e+06	1.92916e+06	4.74915e+06	2.40955e+07	1.70358e+07	2.39257e+07
AT3G55800.1	20	19	51.8442	sedoheptulose-bisphosphatase	0.0216968	0.295291	0.0654145	0.000121053	0.00557929	0.000409944	0.00185055	0.000108333	0.00010624	0.000148586	0.00436878	0.00639119	0.00597789	0.000469535	0.000287012	0.000473285	0.00211335	0.00189036	0.00154794	882681	830377	1.1014e+06	3.5303e+07	5.25665e+07	5.62476e+07	3.96942e+06	2.3218e+06	3.02552e+06	1.84974e+07	1.40367e+07	1.28434e+07	44322.8	61782.6	103192	2.22821e+07	2.30885e+07	3.5899e+07	1.87874e+06	1.10648e+06	3.12647e+06	2.13115e+07	1.70638e+07	1.28434e+07
AT3G14210.1	22	19	72.6056	epithiospecifier modifier 1	0.67398	0.251781	0.558738	0.00574599	0.00852546	0.0228213	0.0102839	0.00589317	0.00542797	0.00591683	0.00604846	0.00956367	0.00996424	0.0248987	0.0212723	0.022293	0.00967856	0.0109463	0.0102267	4.80168e+07	4.24251e+07	4.38589e+07	4.88761e+07	7.86598e+07	9.37562e+07	2.10492e+08	1.72084e+08	1.4251e+08	8.47132e+07	8.1281e+07	8.48518e+07	2.41111e+06	3.15656e+06	4.10923e+06	3.0849e+07	3.45493e+07	5.98382e+07	9.96264e+07	8.20087e+07	1.47265e+08	9.76011e+07	9.88095e+07	8.48518e+07
AT3G14420.1;AT3G14420.3;AT3G14420.4;AT3G14420.5;AT3G14420.6;AT4G18360.1;AT4G18360.2	40	19	119.255	Aldolase-type TIM barrel family protein	0.155128	0.824102	0.270475	0.000394861	0.00254538	0.000479141	0.00145988	0.000342895	0.000422039	0.000419649	0.00273118	0.00231984	0.00258513	0.000520317	0.000373445	0.00054366	0.00159617	0.00118414	0.00159932	2.79387e+06	3.29866e+06	3.11068e+06	2.207e+07	1.90803e+07	2.43241e+07	4.39874e+06	3.02101e+06	3.4754e+06	1.39707e+07	8.79277e+06	1.32697e+07	140291	245431	291446	1.39299e+07	8.38056e+06	1.55244e+07	2.08193e+06	1.4397e+06	3.59136e+06	1.60962e+07	1.06889e+07	1.32697e+07
AT1G20620.1;AT1G20620.2;AT1G20620.4;AT1G20620.5	27	19	88.6833	catalase 3	0.436217	0.546674	0.680015	0.00362904	0.00831934	0.00663839	0.0053367	0.00332833	0.00354606	0.00401271	0.0075222	0.00823707	0.00919875	0.0073881	0.0078166	0.00471048	0.00558537	0.0054968	0.00492793	2.71188e+07	2.77161e+07	2.97445e+07	6.0785e+07	6.77486e+07	8.65536e+07	6.24587e+07	6.32329e+07	3.01122e+07	4.88869e+07	4.0816e+07	4.08874e+07	1.36174e+06	2.06216e+06	2.78682e+06	3.83655e+07	2.97569e+07	5.52412e+07	2.95618e+07	3.01344e+07	3.11169e+07	5.63244e+07	4.96181e+07	4.08874e+07
AT5G39570.1	19	19	50.4704	FUNCTIONS IN: molecular_function unknown; INVOLVED IN: biological_process unknown; LOCATED IN: cytosol, nucleus; EXPRESSED IN: 25 plant structures; EXPRESSED DURING: 14 growth stages; BEST Arabidopsis thaliana protein match is: glycine-rich protein (TAIR:AT3G29075.1); Has 30201 Blast hits to 17322 proteins in 780 species: Archae - 12; Bacteria - 1396; Metazoa - 17338; Fungi - 3422; Plants - 5037;…	2.5302	0.343651	0.186932	6.37188e-05	2.51833e-05	0.000185417	0.000340867	6.99265e-05	7.01251e-05	5.11047e-05	2.67422e-05	2.45311e-05	2.42766e-05	0.000231167	0.000169199	0.000155885	0.000351493	0.000264758	0.000406349	569753	548098	378817	216097	201764	228425	1.95427e+06	1.36875e+06	996512	3.0765e+06	1.96594e+06	3.37151e+06	28609.5	40780.2	35492.2	136393	88619.9	145788	924961	652292	1.02976e+06	3.54455e+06	2.3899e+06	3.37151e+06
AT2G20420.1	20	19	54.0984	ATP citrate lyase (ACL) family protein	0.201568	1.80598	0.502061	0.00024672	0.001224	0.000136613	0.000491415	0.000198917	0.00025981	0.000281433	0.00100919	0.00115998	0.00150285	0.000175988	0.000148381	8.54682e-05	0.000540166	0.000507153	0.000426925	1.62075e+06	2.03068e+06	2.08614e+06	8.15499e+06	9.54063e+06	1.41407e+07	1.4878e+06	1.20034e+06	546364	4.72789e+06	3.76582e+06	3.54223e+06	81384.2	151089	195455	5.14717e+06	4.19048e+06	9.02505e+06	704178	572036	564593	5.44718e+06	4.57793e+06	3.54223e+06
AT4G34200.1;AT1G17745.1;AT1G17745.2;AT3G19480.1	19	19	49.6379	D-3-phosphoglycerate dehydrogenase	3.90553	10.8014	6.75805	0.00253005	0.000647812	0.000234234	0.000374376	0.00242549	0.00241215	0.00275252	0.000717	0.000531273	0.000695164	0.000289414	0.000240892	0.000172397	0.000280171	0.000603619	0.000239338	1.97626e+07	1.88534e+07	2.04032e+07	5.7939e+06	4.36964e+06	6.54098e+06	2.44669e+06	1.94871e+06	1.10206e+06	2.45224e+06	4.48212e+06	1.98581e+06	992355	1.40275e+06	1.91162e+06	3.65692e+06	1.91925e+06	4.17466e+06	1.15803e+06	928681	1.13883e+06	2.82531e+06	5.4487e+06	1.98581e+06
AT1G68010.1;AT1G68010.2	20	18	55.4461	hydroxypyruvate reductase	0.158286	1.01128	0.291199	0.000167931	0.00106094	0.000166057	0.000576688	0.000169257	0.000208815	0.00012572	0.000747049	0.000937822	0.00149794	0.000196741	0.000208417	9.30143e-05	0.000746448	0.000541601	0.000442014	1.37909e+06	1.6321e+06	931910	6.03671e+06	7.71344e+06	1.40945e+07	1.66324e+06	1.686e+06	594603	6.5334e+06	4.02161e+06	3.66743e+06	69249.4	121433	87312.6	3.81018e+06	3.38793e+06	8.99555e+06	787215	803485	614442	7.52737e+06	4.88888e+06	3.66743e+06
AT5G35630.1	23	18	73.2232	glutamine synthetase 2	1.98343	1.05661	1.77669	0.00434172	0.002189	0.00410912	0.00244371	0.00407046	0.00431775	0.00463694	0.00172974	0.0021504	0.00268685	0.00415362	0.00486078	0.00331295	0.00259482	0.00271025	0.00202605	3.31656e+07	3.37476e+07	3.43716e+07	1.39776e+07	1.76867e+07	2.52813e+07	3.51145e+07	3.93216e+07	2.11783e+07	2.27116e+07	2.01247e+07	1.68103e+07	1.66537e+06	2.51092e+06	3.22035e+06	8.82224e+06	7.76844e+06	1.61353e+07	1.66198e+07	1.87392e+07	2.18849e+07	2.61668e+07	2.44647e+07	1.68103e+07
AT5G11670.1;AT2G19900.1;AT5G25880.1	18	18	53.1299	NADP-malic enzyme 2	0.110643	0.194408	0.346471	0.000354583	0.00320476	0.00182391	0.00102341	0.000306727	0.000364166	0.000392856	0.00376182	0.00302849	0.00282397	0.00239909	0.00207424	0.000998407	0.00103599	0.00113115	0.000903105	2.49917e+06	2.84633e+06	2.91207e+06	3.03983e+07	2.49089e+07	2.65715e+07	2.02818e+07	1.67797e+07	6.38241e+06	9.06763e+06	8.39926e+06	7.49313e+06	125493	211776	272838	1.91864e+07	1.09406e+07	1.69588e+07	9.59943e+06	7.99658e+06	6.59536e+06	1.04471e+07	1.02106e+07	7.49313e+06
AT1G33120.1	23	18	72.5766	Ribosomal protein L6 family	0.532422	0.0508188	0.691724	0.000330285	0.000620345	0.00649928	0.000477481	0.000362616	0.000351342	0.000276898	0.000437438	0.000902706	0.00052089	0.00708063	0.00779846	0.00461874	0.000582547	0.000343869	0.000506028	2.95455e+06	2.74609e+06	2.05252e+06	3.53483e+06	7.42462e+06	4.90119e+06	5.98593e+07	6.30862e+07	2.95258e+07	5.09884e+06	2.55337e+06	4.19856e+06	148360	204318	192305	2.23107e+06	3.26108e+06	3.1281e+06	2.83315e+07	3.00645e+07	3.05109e+07	5.87456e+06	3.10401e+06	4.19856e+06
AT5G20290.1;AT5G59240.1	18	18	62.0429	Ribosomal protein S8e family protein	3.52755	0.757914	5.81831	0.00274784	0.000778967	0.00362553	0.000472275	0.00283269	0.00238031	0.00303053	0.000718858	0.000706654	0.000911391	0.00385939	0.00358979	0.00342743	0.000547138	0.00038222	0.000487467	2.30804e+07	1.86045e+07	2.2464e+07	5.80891e+06	5.81212e+06	8.57552e+06	3.26271e+07	2.90398e+07	2.19102e+07	4.78891e+06	2.83814e+06	4.04455e+06	1.15896e+06	1.38423e+06	2.1047e+06	3.6664e+06	2.55283e+06	5.47317e+06	1.54425e+07	1.38393e+07	2.26412e+07	5.51748e+06	3.4502e+06	4.04455e+06
AT2G45820.1	19	18	54.5903	Remorin family protein	5.42304	0.106935	4.2564	0.000223791	4.12668e-05	0.00209278	5.25776e-05	0.000229883	0.00021915	0.000222341	5.91364e-05	3.66524e-05	2.80115e-05	0.00166674	0.00134921	0.00326238	6.04108e-05	4.23238e-05	5.49982e-05	1.87306e+06	1.71288e+06	1.64812e+06	477866	301461	263568	1.40905e+07	1.09145e+07	2.08551e+07	528756	314272	456324	94053.4	127444	154416	301614	132409	168217	6.66908e+06	5.20143e+06	2.15509e+07	609199	382045	456324
AT1G65930.1;AT1G54340.1	19	18	65.3973	cytosolic NADP+-dependent isocitrate dehydrogenase	0.127892	0.224042	0.493552	0.000181117	0.00141617	0.000808408	0.000366966	0.000169108	0.000178032	0.000196211	0.000997901	0.00152477	0.00172583	0.00070524	0.000829625	0.00089036	0.000467696	0.000380599	0.000252605	1.37787e+06	1.3915e+06	1.45442e+06	8.06379e+06	1.2541e+07	1.62388e+07	5.96206e+06	6.71131e+06	5.69171e+06	4.09359e+06	2.8261e+06	2.09588e+06	69188.3	103532	136268	5.0896e+06	5.50833e+06	1.03641e+07	2.82186e+06	3.19835e+06	5.88161e+06	4.71637e+06	3.43556e+06	2.09588e+06
AT1G09340.1	18	17	49.3137	chloroplast RNA binding	0.141668	1.25533	0.382616	0.000808313	0.00570567	0.000643905	0.0021126	0.00085963	0.000789379	0.000775929	0.00511245	0.00634949	0.00565505	0.000692067	0.000668173	0.000571475	0.00231152	0.00176674	0.00225952	7.00415e+06	6.1698e+06	5.75163e+06	4.13124e+07	5.22236e+07	5.32099e+07	5.8507e+06	5.40523e+06	3.65321e+06	2.0232e+07	1.31188e+07	1.87474e+07	351706	459052	538882	2.60751e+07	2.29379e+07	3.39603e+07	2.76915e+06	2.57593e+06	3.7751e+06	2.331e+07	1.59479e+07	1.87474e+07
AT3G23400.1	17	17	54.9454	Plastid-lipid associated protein PAP / fibrillin family protein	184.775	14.2972	13.7057	0.0594738	0.000321872	0.00415982	0.00433934	0.0618947	0.0629889	0.0535379	0.000421801	0.000353782	0.000190034	0.00435133	0.00340649	0.00472165	0.00474309	0.0027546	0.00552033	5.0431e+08	4.92322e+08	3.96853e+08	3.40847e+06	2.9098e+06	1.78808e+06	3.6786e+07	2.7557e+07	3.01836e+07	4.15146e+07	2.0454e+07	4.58026e+07	2.53234e+07	3.66303e+07	3.7182e+07	2.15131e+06	1.27806e+06	1.14121e+06	1.74109e+07	1.31326e+07	3.11907e+07	4.78305e+07	2.4865e+07	4.58026e+07
AT1G07890.3;AT1G07890.6	17	17	54.0395	ascorbate peroxidase 1	0.758028	1.55673	0.744067	0.00213838	0.00282098	0.00137364	0.00287391	0.00208255	0.00214597	0.00218662	0.00317872	0.00253584	0.00274838	0.00137611	0.00150424	0.00124056	0.00314895	0.00253319	0.00293957	1.69683e+07	1.67729e+07	1.62085e+07	2.56864e+07	2.08569e+07	2.58603e+07	1.16336e+07	1.21686e+07	7.93042e+06	2.75617e+07	1.881e+07	2.43899e+07	852046	1.24796e+06	1.51861e+06	1.62124e+07	9.16085e+06	1.65048e+07	5.50621e+06	5.79911e+06	8.19502e+06	3.17549e+07	2.28664e+07	2.43899e+07
AT4G09010.1	17	17	47.3922	ascorbate peroxidase 4	8.5672	18.1671	4.54584	0.00705592	0.000823597	0.00038839	0.00155217	0.00683081	0.00740361	0.00693334	0.000892354	0.000793145	0.000785291	0.000424217	0.000389182	0.000351771	0.00153227	0.00132891	0.00179534	5.56566e+07	5.78667e+07	5.13939e+07	7.21089e+06	6.5235e+06	7.38902e+06	3.58631e+06	3.14831e+06	2.24873e+06	1.34114e+07	9.86771e+06	1.48961e+07	2.79473e+06	4.30546e+06	4.8152e+06	4.55128e+06	2.86528e+06	4.7159e+06	1.69741e+06	1.50037e+06	2.32376e+06	1.54518e+07	1.19957e+07	1.48961e+07
AT2G37660.1	18	17	56.0381	NAD(P)-binding Rossmann-fold superfamily protein	0.0274563	0.382614	0.0490637	8.86141e-05	0.00322746	0.000231602	0.0018061	8.29913e-05	9.07738e-05	9.2077e-05	0.00288602	0.00356204	0.00323433	0.000233308	0.000244461	0.000217037	0.00201776	0.0015672	0.00183334	676203	709489	682527	2.33212e+07	2.92972e+07	3.04327e+07	1.97237e+06	1.97758e+06	1.38743e+06	1.76608e+07	1.16371e+07	1.52114e+07	33954.8	52788.2	63947.4	1.47196e+07	1.28681e+07	1.94231e+07	933528	942440	1.43372e+06	2.03476e+07	1.41467e+07	1.52114e+07
AT2G20360.1	17	17	50.3844	NAD(P)-binding Rossmann-fold superfamily protein	3.38647	0.164218	1.06074	0.000400862	0.000118372	0.00244104	0.000377908	0.000357593	0.000473735	0.000371259	8.22123e-05	0.000168829	0.000104073	0.00221427	0.00265216	0.0024567	0.000517276	0.000439617	0.00017683	2.91362e+06	3.70272e+06	2.75198e+06	664337	1.3886e+06	979253	1.87193e+07	2.14548e+07	1.57047e+07	4.52754e+06	3.26434e+06	1.46717e+06	146304	275494	257839	419308	609906	624990	8.8599e+06	1.02245e+07	1.62287e+07	5.21634e+06	3.9683e+06	1.46717e+06
AT3G01480.1;AT3G01480.2	18	17	56.0739	cyclophilin 38	0.574416	9.25917	1.1729	0.00187147	0.00325803	0.00020212	0.00159558	0.00221747	0.00169737	0.00169956	0.00410661	0.00333211	0.00233538	0.000239345	0.000197654	0.000169362	0.00114925	0.00166065	0.00197685	1.80677e+07	1.32667e+07	1.25981e+07	3.31845e+07	2.74061e+07	2.19742e+07	2.02341e+06	1.59893e+06	1.08267e+06	1.0059e+07	1.2331e+07	1.64021e+07	907248	987082	1.18034e+06	2.0945e+07	1.20374e+07	1.40246e+07	957685	761991	1.11879e+06	1.15893e+07	1.49902e+07	1.64021e+07
AT2G33040.1	17	17	55.9225	gamma subunit of Mt ATP synthase	2.5371	0.133521	0.843822	0.000382956	0.000150942	0.00286814	0.000453835	0.000320429	0.000330855	0.000497584	0.000163429	0.00018532	0.000104078	0.00318231	0.00345939	0.00196271	0.000485876	0.000609596	0.000266034	2.61081e+06	2.58597e+06	3.68838e+06	1.32063e+06	1.52423e+06	979300	2.69031e+07	2.7985e+07	1.25468e+07	4.25271e+06	4.5265e+06	2.2073e+06	131099	192404	345572	833536	669478	625020	1.27333e+07	1.33366e+07	1.29655e+07	4.8997e+06	5.50265e+06	2.2073e+06
AT4G20260.1;AT4G20260.4;AT4G20260.5;AT4G20260.6	17	17	54.3612	plasma-membrane associated cation-binding protein 1	3.47767	1.06221	5.92192	0.00735842	0.0021159	0.00692747	0.00124257	0.00810599	0.00645481	0.00751446	0.0022784	0.00219834	0.00187097	0.00489519	0.00496331	0.0109239	0.00130514	0.000977726	0.00144485	6.60466e+07	5.04508e+07	5.57015e+07	1.84112e+07	1.8081e+07	1.76045e+07	4.13837e+07	4.0151e+07	6.98321e+07	1.14234e+07	7.26002e+06	1.1988e+07	3.31645e+06	3.7537e+06	5.21878e+06	1.16205e+07	7.94164e+06	1.12357e+07	1.9587e+07	1.91344e+07	7.21621e+07	1.31614e+07	8.82566e+06	1.1988e+07
AT4G04640.1	18	17	52.8644	ATPase, F1 complex, gamma subunit protein	2.58795	1.38855	0.563302	0.00153139	0.000591738	0.00110287	0.00271859	0.00171846	0.00131596	0.00155974	0.00049052	0.000849548	0.000435146	0.00113452	0.0011001	0.00107399	0.00312462	0.00210176	0.00292938	1.40018e+07	1.02856e+07	1.15616e+07	3.96377e+06	6.98741e+06	4.0944e+06	9.59116e+06	8.89931e+06	6.86561e+06	2.73487e+07	1.56065e+07	2.43053e+07	703084	765279	1.08323e+06	2.50181e+06	3.06904e+06	2.61318e+06	4.53952e+06	4.24107e+06	7.09468e+06	3.15095e+07	1.8972e+07	2.43053e+07
AT5G42650.1	18	16	59.1225	allene oxide synthase	61.575	5.76835	6.89248	0.00656354	0.000106594	0.00113786	0.000952275	0.00650342	0.00713985	0.00604735	0.000140889	9.14057e-05	8.74876e-05	0.00113948	0.00144122	0.000832864	0.00114629	0.000712057	0.000998477	5.2989e+07	5.58052e+07	4.48264e+07	1.13849e+06	751798	823194	9.63308e+06	1.16589e+07	5.32416e+06	1.00331e+07	5.28732e+06	8.28444e+06	2.66079e+06	4.15208e+06	4.19988e+06	718580	330208	525389	4.55936e+06	5.55618e+06	5.50181e+06	1.15595e+07	6.42754e+06	8.28444e+06
AT2G30860.1;AT2G30860.2	22	16	73.751	glutathione S-transferase PHI 9	0.201521	0.621704	0.566233	0.00217983	0.0108169	0.00350621	0.0038497	0.00191582	0.00229951	0.00232415	0.00624236	0.0155237	0.0106847	0.00294182	0.00355328	0.00402354	0.00499077	0.00397	0.00258833	1.56098e+07	1.7973e+07	1.72279e+07	5.0443e+07	1.2768e+08	1.00535e+08	2.487e+07	2.87445e+07	2.57209e+07	4.36825e+07	2.94789e+07	2.14756e+07	783830	1.33725e+06	1.61412e+06	3.1838e+07	5.60801e+07	6.41646e+07	1.1771e+07	1.36985e+07	2.6579e+07	5.03282e+07	3.58361e+07	2.14756e+07
AT1G79550.1	21	16	64.1481	phosphoglycerate kinase	0.257888	0.699874	0.440145	0.000517859	0.00200808	0.000739932	0.00117656	0.000462549	0.000647507	0.00044352	0.0018951	0.0019493	0.00217983	0.000775321	0.000933238	0.000511236	0.00129863	0.0011931	0.00103796	3.76879e+06	5.06092e+06	3.28762e+06	1.53138e+07	1.60327e+07	2.05106e+07	6.55453e+06	7.54949e+06	3.26813e+06	1.13665e+07	8.85923e+06	8.61206e+06	189246	376548	308024	9.66561e+06	7.04196e+06	1.30905e+07	3.10227e+06	3.5978e+06	3.37717e+06	1.30957e+07	1.07697e+07	8.61206e+06
AT4G24620.1;AT4G24620.2	16	16	45.5644	phosphoglucose isomerase 1	0.104576	1.24984	0.169143	5.50084e-05	0.000526014	4.40123e-05	0.000325218	4.90346e-05	5.98989e-05	5.60918e-05	0.000417415	0.000649277	0.000511349	4.79531e-05	3.08653e-05	5.32187e-05	0.000321226	0.000373416	0.000281012	399528	468170	415784	3.37303e+06	5.3402e+06	4.81142e+06	405394	249687	340205	2.81158e+06	2.77277e+06	2.33158e+06	20061.8	34833.3	38955.6	2.12895e+06	2.34555e+06	3.0708e+06	191874	118991	351556	3.23932e+06	3.37072e+06	2.33158e+06
AT3G63490.1;AT3G63490.2	17	16	50.2516	Ribosomal protein L1p/L10e family	0.269995	0.0558922	0.571022	0.000182367	0.000675445	0.00326283	0.000319369	0.000189256	0.000180201	0.000177643	0.000587012	0.000952428	0.000486893	0.00259492	0.00293542	0.00425816	0.000326234	0.000346723	0.00028515	1.54204e+06	1.40846e+06	1.31679e+06	4.74349e+06	7.83358e+06	4.58131e+06	2.19373e+07	2.37463e+07	2.72207e+07	2.85542e+06	2.57456e+06	2.36591e+06	77431.6	104793	123373	2.99394e+06	3.4407e+06	2.92394e+06	1.0383e+07	1.13166e+07	2.81289e+07	3.28983e+06	3.12977e+06	2.36591e+06
AT4G23600.1;AT4G23600.2;AT4G23600.3	17	16	56.8365	Tyrosine transaminase family protein	0.315022	1.00798	0.561397	0.00140292	0.00445341	0.00139182	0.00249898	0.00165698	0.00138622	0.00116557	0.00617409	0.00360858	0.00357756	0.00149753	0.00160377	0.00107416	0.00253741	0.00324709	0.00171245	1.35009e+07	1.08347e+07	8.63985e+06	4.98913e+07	2.968e+07	3.36622e+07	1.266e+07	1.29738e+07	6.86667e+06	2.22091e+07	2.4111e+07	1.42084e+07	677930	806136	809485	3.14898e+07	1.30362e+07	2.14843e+07	5.99201e+06	6.18282e+06	7.09578e+06	2.55879e+07	2.93106e+07	1.42084e+07
AT4G05180.1	19	16	61.7552	photosystem II subunit Q-2	1.40096	1.86578	0.89213	0.00540316	0.00385676	0.00289592	0.00605647	0.00648275	0.00474644	0.00498029	0.00279034	0.00526021	0.00351973	0.00330503	0.00342939	0.00195335	0.00742449	0.00640219	0.00434273	5.28206e+07	3.70982e+07	3.69168e+07	2.25481e+07	4.32644e+07	3.31181e+07	2.79406e+07	2.77423e+07	1.2487e+07	6.4984e+07	4.75389e+07	3.60319e+07	2.65233e+06	2.76022e+06	3.45881e+06	1.42316e+07	1.90028e+07	2.1137e+07	1.32243e+07	1.32209e+07	1.29036e+07	7.48705e+07	5.77908e+07	3.60319e+07
AT1G19570.1;AT1G19550.1;AT1G19570.2	16	16	54.6889	dehydroascorbate reductase	0.0259601	0.139033	0.121835	0.000129313	0.0049812	0.000930084	0.00106138	7.36343e-05	0.000164635	0.00014967	0.00302569	0.00580213	0.0061158	0.000936347	0.000987814	0.000866091	0.00134497	0.00120291	0.000636253	599963	1.28679e+06	1.10944e+06	2.44499e+07	4.77216e+07	5.75452e+07	7.91584e+06	7.99099e+06	5.53657e+06	1.17721e+07	8.93207e+06	5.27904e+06	30126.5	95740.8	103945	1.5432e+07	2.09605e+07	3.67271e+07	3.74658e+06	3.8082e+06	5.7213e+06	1.35631e+07	1.08583e+07	5.27904e+06
AT5G14040.1;AT3G48850.1	17	16	55.648	phosphate transporter 3;1	20.1744	1.32377	3.91911	0.00458039	0.00022704	0.0034601	0.00116873	0.00419488	0.00440948	0.00513681	0.000269845	0.000236236	0.000175038	0.00427227	0.00289377	0.00321427	0.00132423	0.00122716	0.000954809	3.41794e+07	3.44646e+07	3.80769e+07	2.18055e+06	1.94301e+06	1.64698e+06	3.61176e+07	2.34094e+07	2.05475e+07	1.15905e+07	9.11218e+06	7.92212e+06	1.71628e+06	2.56427e+06	3.56751e+06	1.37629e+06	853418	1.05116e+06	1.70945e+07	1.1156e+07	2.12331e+07	1.33539e+07	1.10772e+07	7.92212e+06
AT1G15820.1	15	15	49.4657	light harvesting complex photosystem II subunit 6	26.1367	3.10528	0.318558	0.00391588	0.000149823	0.00126104	0.0122925	0.00371328	0.00387527	0.00415908	3.06739e-05	0.000290669	0.000128126	0.00104023	0.00131671	0.00142617	0.0140921	0.0137421	0.00904329	3.02554e+07	3.02892e+07	3.08295e+07	247868	2.39071e+06	1.20557e+06	8.79408e+06	1.06516e+07	9.11693e+06	1.23344e+08	1.02041e+08	7.50329e+07	1.51924e+06	2.25361e+06	2.88848e+06	156446	1.05006e+06	769433	4.16226e+06	5.07616e+06	9.42111e+06	1.42109e+08	1.24046e+08	7.50329e+07
AT3G01390.1	16	15	47.5391	vacuolar membrane ATPase 10	0.455058	0.028261	0.365298	9.99566e-05	0.000219657	0.00353691	0.00027363	0.000119568	7.75465e-05	0.000102755	0.000219332	0.00016989	0.000269749	0.00354917	0.00389419	0.00316737	0.000150337	0.000499251	0.000171304	974225	606105	761680	1.77237e+06	1.39732e+06	2.53814e+06	3.00045e+07	3.15023e+07	2.02477e+07	1.31585e+06	3.70715e+06	1.42132e+06	48919.6	45096.1	71363.3	1.11866e+06	613735	1.61992e+06	1.42012e+07	1.50128e+07	2.09233e+07	1.51604e+06	4.5066e+06	1.42132e+06
AT4G22240.1	17	15	62.721	Plastid-lipid associated protein PAP / fibrillin family protein	197.414	13.3259	18.1664	0.0264939	0.000134205	0.00198814	0.0014584	0.0280046	0.024303	0.0271741	0.000100677	0.000181542	0.000120396	0.00182409	0.002067	0.00207334	0.0016333	0.00146016	0.00128176	2.28178e+08	1.89953e+08	2.0143e+08	813547	1.49315e+06	1.13284e+06	1.54208e+07	1.67212e+07	1.3254e+07	1.42957e+07	1.08423e+07	1.06348e+07	1.14577e+07	1.41331e+07	1.88724e+07	513485	655829	723012	7.29868e+06	7.96867e+06	1.36963e+07	1.64706e+07	1.31805e+07	1.06348e+07
AT4G04020.1	18	15	66.2905	fibrillin	114.276	38.7701	13.9546	0.012368	0.000108229	0.000319009	0.000886305	0.0150369	0.0104655	0.0116016	0.00011153	0.000103738	0.000109419	0.000340671	0.000388428	0.000227928	0.00106213	0.000566824	0.00102996	1.22519e+08	8.17988e+07	8.59973e+07	901249	853232	1.02956e+06	2.88002e+06	3.14221e+06	1.45705e+06	9.2965e+06	4.20891e+06	8.54563e+06	6.15215e+06	6.08608e+06	8.05726e+06	568840	374761	657095	1.36312e+06	1.49746e+06	1.50566e+06	1.07108e+07	5.11657e+06	8.54563e+06
AT1G59870.1;AT1G15210.1;AT1G66950.1;AT2G36380.1;AT2G37280.1;AT3G16340.1;AT3G16340.2;AT3G53480.1;AT4G15215.1;AT4G15230.1	17	15	39.8663	ABC-2 and Plant PDR ABC-type transporter family protein	21.6185	3.0018	4.64087	0.00125749	5.81672e-05	0.000418912	0.00027096	0.0014591	0.00110723	0.00120614	5.99612e-05	4.52039e-05	6.93366e-05	0.00051413	0.000430841	0.000311764	0.000273568	0.000229448	0.000309863	1.18885e+07	8.65416e+06	8.94057e+06	484531	371795	652407	4.34643e+06	3.48532e+06	1.99298e+06	2.39445e+06	1.70375e+06	2.57096e+06	596969	643896	837660	305821	163301	416386	2.05718e+06	1.66097e+06	2.05948e+06	2.75873e+06	2.07117e+06	2.57096e+06
AT3G52930.1;AT5G03690.1;AT5G03690.2	27	15	73.4959	Aldolase superfamily protein	0.146661	0.629982	0.599843	0.000146374	0.000998046	0.000232346	0.00024402	0.000127622	0.000150693	0.000160808	0.00129243	0.00107263	0.000629074	0.000247289	0.0001917	0.00025805	0.000281749	0.000222826	0.000227487	1.03984e+06	1.17781e+06	1.192e+06	1.04438e+07	8.82226e+06	5.91913e+06	2.09057e+06	1.55077e+06	1.64961e+06	2.46605e+06	1.65457e+06	1.88748e+06	52214.6	87633	111681	6.5918e+06	3.87495e+06	3.77777e+06	989472	739038	1.70465e+06	2.84123e+06	2.01138e+06	1.88748e+06
AT4G33010.1;AT4G33010.2	21	15	56.0866	glycine decarboxylase P-protein 1	0.287215	0.886115	0.257516	0.000688913	0.00239859	0.000777453	0.00267523	0.000551389	0.00061656	0.000898789	0.00248368	0.00230082	0.00241128	0.000833607	0.000791638	0.000707115	0.00239577	0.00350523	0.00212468	4.49265e+06	4.81904e+06	6.66233e+06	2.007e+07	1.89239e+07	2.26884e+07	7.04728e+06	6.40401e+06	4.5203e+06	2.09694e+07	2.60278e+07	1.76286e+07	225593	358551	624208	1.26675e+07	8.31184e+06	1.44805e+07	3.33549e+06	3.05191e+06	4.67112e+06	2.41596e+07	3.16407e+07	1.76286e+07
AT3G61440.1;AT3G61440.2;AT3G61440.3	15	15	34.5729	cysteine synthase C1	0.119819	2.17274	0.464714	0.000339883	0.00283664	0.00015643	0.000731381	0.000284587	0.000353016	0.000382045	0.00304621	0.00291808	0.00254563	0.000170391	0.000109745	0.000189155	0.000726624	0.000738201	0.000729317	2.31878e+06	2.75918e+06	2.83193e+06	2.46157e+07	2.40008e+07	2.39525e+07	1.44047e+06	887789	1.20919e+06	6.3599e+06	5.48145e+06	6.0512e+06	116435	205291	265329	1.55366e+07	1.05417e+07	1.52873e+07	681779	423086	1.24953e+06	7.32747e+06	6.66354e+06	6.0512e+06
AT1G50480.1;AT2G12280.1	15	15	52.7844	10-formyltetrahydrofolate synthetase	0.890018	1.3418	1.73167	0.000724751	0.00081431	0.000540133	0.000418526	0.000850002	0.000722823	0.000601428	0.000953924	0.000760181	0.000728826	0.00060064	0.000654504	0.000365256	0.000415461	0.000586186	0.000253932	6.92571e+06	5.64959e+06	4.45813e+06	7.70842e+06	6.25237e+06	6.85772e+06	5.07778e+06	5.29465e+06	2.33493e+06	3.63639e+06	4.35267e+06	2.10689e+06	347767	420347	417691	4.86531e+06	2.7462e+06	4.37681e+06	2.40333e+06	2.52323e+06	2.41284e+06	4.18962e+06	5.29134e+06	2.10689e+06
AT1G05190.1	15	15	46.0111	Ribosomal protein L6 family	0.574074	0.0741146	0.745287	0.000148386	0.000258479	0.00200212	0.000199099	0.00014394	0.000170823	0.000130396	0.000171878	0.000300202	0.000303357	0.00174303	0.00222828	0.00203505	0.000259179	0.000140438	0.000197681	1.17281e+06	1.33515e+06	966568	1.3889e+06	2.46912e+06	2.85437e+06	1.47355e+07	1.80258e+07	1.30092e+07	2.2685e+06	1.04281e+06	1.64018e+06	58891.1	99339.4	90559.7	876632	1.0845e+06	1.82175e+06	6.97433e+06	8.59043e+06	1.34433e+07	2.61363e+06	1.2677e+06	1.64018e+06
AT4G26970.1	17	15	54.7287	aconitase 2	0.0841891	0.652295	0.106126	6.21918e-05	0.000738716	9.5343e-05	0.00058602	7.2093e-05	5.62027e-05	5.82798e-05	0.000716303	0.000767875	0.00073197	9.31169e-05	8.55511e-05	0.000107361	0.000544713	0.000736246	0.000477099	587404	439281	432003	5.78826e+06	6.31566e+06	6.8873e+06	787206	692072	686316	4.76769e+06	5.46693e+06	3.95853e+06	29495.9	32683.8	40475.2	3.65337e+06	2.77399e+06	4.39569e+06	372586	329815	709215	5.49303e+06	6.64589e+06	3.95853e+06
ATCG00540.1	15	15	41.9679	photosynthetic electron transfer A	14.7162	6.39157	1.78621	0.00430833	0.000292761	0.000674065	0.002412	0.00445432	0.0038623	0.00460838	0.000276515	0.000274508	0.000327259	0.000626632	0.000730584	0.000664979	0.00283854	0.00241802	0.00197942	3.62932e+07	3.01877e+07	3.41599e+07	2.23445e+06	2.25778e+06	3.07927e+06	5.29752e+06	5.91011e+06	4.25094e+06	2.48448e+07	1.79548e+07	1.64234e+07	1.82242e+06	2.24606e+06	3.20051e+06	1.41031e+06	991675	1.96529e+06	2.50733e+06	2.81653e+06	4.39277e+06	2.86246e+07	2.18268e+07	1.64234e+07
AT1G52400.1;AT1G52400.2;AT1G66270.1;AT1G66270.2;AT1G66280.1;AT2G44490.1;AT3G21370.1;AT5G28510.1	16	15	52.7719	beta glucosidase 18	10.5424	1.23642	16.2459	0.00309539	0.000293614	0.0025035	0.000190534	0.00299803	0.00351123	0.00277691	0.000211174	0.000306547	0.000363121	0.00232445	0.00282313	0.00236293	0.000237134	0.000257814	7.66542e-05	2.44276e+07	2.74438e+07	2.0584e+07	1.70644e+06	2.52131e+06	3.4167e+06	1.96508e+07	2.28379e+07	1.51053e+07	2.07556e+06	1.91437e+06	636006	1.2266e+06	2.0419e+06	1.92856e+06	1.07705e+06	1.10742e+06	2.18065e+06	9.30077e+06	1.08837e+07	1.56093e+07	2.39132e+06	2.32721e+06	636006
AT1G67360.2	16	15	57.6902	Rubber elongation factor protein (REF)	114.283	67.1002	80.1412	0.0390975	0.000342113	0.000582674	0.000487858	0.0321026	0.0459838	0.0392062	0.000308399	0.000482168	0.000235771	0.00052911	0.000527427	0.000691484	0.000454305	0.000476866	0.000532403	2.61568e+08	3.5941e+08	2.90618e+08	2.4921e+06	3.96576e+06	2.21843e+06	4.47307e+06	4.26665e+06	4.42038e+06	3.97638e+06	3.54093e+06	4.41739e+06	1.31344e+07	2.67412e+07	2.72286e+07	1.57293e+06	1.74186e+06	1.41587e+06	2.11712e+06	2.03332e+06	4.56786e+06	4.58133e+06	4.30454e+06	4.41739e+06
AT2G47730.1	16	15	48.6379	glutathione S-transferase phi 8	0.39328	0.752508	0.708081	0.000548379	0.00139437	0.000728736	0.000774459	0.000488418	0.000673888	0.000482832	0.00112971	0.00159999	0.00145342	0.000707796	0.000690256	0.000788155	0.000732313	0.000965387	0.000625678	3.97957e+06	5.26712e+06	3.57902e+06	9.12891e+06	1.31597e+07	1.36756e+07	5.98368e+06	5.58387e+06	5.03836e+06	6.40969e+06	7.16839e+06	5.1913e+06	199830	391890	335326	5.76187e+06	5.78007e+06	8.72821e+06	2.83209e+06	2.66106e+06	5.20646e+06	7.38483e+06	8.71428e+06	5.1913e+06
AT2G13360.1	14	14	46.1959	alanine:glyoxylate aminotransferase	0.0439391	0.271871	0.0605854	6.5771e-05	0.00149687	0.00024192	0.00108559	3.74252e-05	9.86112e-05	6.12765e-05	0.000863969	0.00224006	0.00138657	0.000228637	0.000248666	0.000248456	0.00130826	0.00112578	0.000822734	304936	770747	454216	6.98152e+06	1.84242e+07	1.30466e+07	1.93289e+06	2.0116e+06	1.58828e+06	1.14508e+07	8.35938e+06	6.82629e+06	15312	57345.9	42556.5	4.40651e+06	8.09236e+06	8.32674e+06	914840	958654	1.64127e+06	1.31928e+07	1.01621e+07	6.82629e+06
AT5G23060.1	14	14	44.6408	calcium sensing receptor	4.51818	8.63866	0.416406	0.000572245	0.000126654	6.62424e-05	0.00137425	0.00058751	0.000480006	0.00064922	0.000101064	0.000117525	0.000161373	6.91945e-05	7.77981e-05	5.17345e-05	0.00169093	0.00132651	0.00110531	4.78696e+06	3.75174e+06	4.81238e+06	816671	966626	1.51841e+06	584967	629353	330718	1.48002e+07	9.84986e+06	9.17083e+06	240372	279141	450882	515456	424566	969094	276866	299926	341752	1.70518e+07	1.1974e+07	9.17083e+06
AT5G09660.1;AT5G09660.2;AT5G09660.3;AT5G09660.4	17	14	57.6698	peroxisomal NAD-malate dehydrogenase 2	0.136856	0.703581	0.231986	0.000312762	0.00228534	0.000444529	0.0013482	0.000301001	0.000353552	0.000283733	0.00293493	0.00200869	0.00191239	0.000596711	0.000397334	0.000339543	0.00108836	0.00182744	0.00112879	2.45252e+06	2.76337e+06	2.10319e+06	2.37164e+07	1.65212e+07	1.79942e+07	5.04457e+06	3.21426e+06	2.17056e+06	9.52601e+06	1.35695e+07	9.36566e+06	123150	205603	197052	1.4969e+07	7.25652e+06	1.14845e+07	2.3876e+06	1.5318e+06	2.24298e+06	1.09753e+07	1.64958e+07	9.36566e+06
AT3G15356.1;AT1G53080.1	22	14	68.8013	Legume lectin family protein	0.169519	1.01284	2.2388	0.000436833	0.00257691	0.000431297	0.00019512	0.000446092	0.00048416	0.000380248	0.0027456	0.00256385	0.00242126	0.000393854	0.000628406	0.000271629	0.000183842	0.000237167	0.000164349	3.6347e+06	3.7842e+06	2.81861e+06	2.21865e+07	2.10873e+07	2.27823e+07	3.32963e+06	5.08353e+06	1.73642e+06	1.60911e+06	1.76106e+06	1.36362e+06	182513	281556	264082	1.40034e+07	9.26205e+06	1.45404e+07	1.57592e+06	2.42262e+06	1.79435e+06	1.85392e+06	2.14084e+06	1.36362e+06
AT3G26650.1	51	14	163.938	glyceraldehyde 3-phosphate dehydrogenase A subunit	40.6445	5.08341	7.09891	0.0260001	0.000639697	0.0051147	0.00366255	0.027545	0.0289498	0.0215056	0.000558596	0.000880289	0.000480205	0.00767067	0.00560294	0.00207049	0.00290676	0.00388801	0.00419289	2.24433e+08	2.26272e+08	1.59411e+08	4.51387e+06	7.24025e+06	4.51838e+06	6.48475e+07	4.53254e+07	1.32358e+07	2.54419e+07	2.88701e+07	3.47887e+07	1.12697e+07	1.68354e+07	1.49356e+07	2.84901e+06	3.1801e+06	2.88377e+06	3.06925e+07	2.16003e+07	1.36774e+07	2.93125e+07	3.5096e+07	3.47887e+07
AT1G63940.2;AT1G63940.1;AT1G63940.3;AT1G63940.4	14	14	46.7137	monodehydroascorbate reductase 6	0.252771	1.70423	0.345142	0.000442127	0.00174912	0.000259429	0.001281	0.00039368	0.000510046	0.000422654	0.001803	0.00183136	0.001613	0.000205779	0.00035939	0.000213118	0.00121565	0.00143045	0.0011969	3.20765e+06	3.98652e+06	3.13295e+06	1.45696e+07	1.50627e+07	1.51771e+07	1.73965e+06	2.90731e+06	1.36238e+06	1.06402e+07	1.06217e+07	9.93077e+06	161069	296610	293533	9.19585e+06	6.6159e+06	9.68654e+06	823378	1.38551e+06	1.40783e+06	1.22589e+07	1.29123e+07	9.93077e+06
AT5G48300.1	16	14	45.0517	ADP glucose pyrophosphorylase 1	0.711573	2.57785	0.650424	0.000607822	0.000854195	0.000235787	0.000934501	0.000697874	0.000575076	0.000550516	0.000830698	0.000972461	0.000759425	0.000287925	0.000294273	0.000125162	0.000946858	0.00064768	0.00120896	5.68619e+06	4.4948e+06	4.08074e+06	6.71266e+06	7.99835e+06	7.14563e+06	2.43411e+06	2.38054e+06	800108	8.28752e+06	4.80929e+06	1.00309e+07	285525	334427	382333	4.23682e+06	3.51307e+06	4.56057e+06	1.15207e+06	1.13448e+06	826804	9.54836e+06	5.84643e+06	1.00309e+07
AT5G19220.1;AT1G27680.1;AT2G21590.1;AT4G39210.1	14	14	34.9406	ADP glucose pyrophosphorylase large subunit 1	0.316913	1.47907	0.443368	0.000142393	0.000449311	9.6272e-05	0.000321161	0.000159134	0.000105896	0.000162148	0.000384432	0.000486582	0.000476918	0.000101322	0.00010446	8.30338e-05	0.000353776	0.000223812	0.000385896	1.29661e+06	827681	1.20193e+06	3.1065e+06	4.00206e+06	4.48745e+06	856573	845035	530802	3.09648e+06	1.6619e+06	3.20181e+06	65107.7	61582	112611	1.96072e+06	1.75781e+06	2.86403e+06	405418	402711	548512	3.56757e+06	2.02029e+06	3.20181e+06
AT3G60770.1;AT4G00100.1	14	14	40.2844	Ribosomal protein S13/S15	0.484277	0.0232013	0.60671	0.000200249	0.000413501	0.00863096	0.000330058	0.000185995	0.000240954	0.000173797	0.000510471	0.000425355	0.000304677	0.00573958	0.00578919	0.0143641	0.000291292	0.000438341	0.000260539	1.51547e+06	1.8833e+06	1.28829e+06	4.12499e+06	3.49848e+06	2.86679e+06	4.85222e+07	4.6832e+07	9.18239e+07	2.54958e+06	3.25486e+06	2.16171e+06	76097.4	140123	120702	2.60356e+06	1.53662e+06	1.82967e+06	2.29656e+07	2.23184e+07	9.48876e+07	2.93747e+06	3.95678e+06	2.16171e+06
AT2G33380.1;AT2G33380.2	15	14	43.5689	Caleosin-related family protein	207.975	30.4627	202.682	0.0510113	0.000245276	0.00167455	0.000251682	0.048371	0.0499923	0.0546708	0.000271495	0.000205598	0.000258737	0.00166406	0.00204176	0.00131784	0.000282155	0.000236561	0.00023633	3.9412e+08	3.9074e+08	4.05251e+08	2.19388e+06	1.69101e+06	2.43452e+06	1.40678e+07	1.6517e+07	8.42445e+06	2.4696e+06	1.75656e+06	1.96085e+06	1.97903e+07	2.90723e+07	3.79688e+07	1.38471e+06	742735	1.55379e+06	6.65834e+06	7.87136e+06	8.70553e+06	2.84532e+06	2.13537e+06	1.96085e+06
AT3G47520.1	17	14	54.7249	malate dehydrogenase	2.0755	3.08724	2.4952	0.00235373	0.00113405	0.000762406	0.000943304	0.00209026	0.00254463	0.00242629	0.000994912	0.00114734	0.0012599	0.000704186	0.000756607	0.000826424	0.00105051	0.00116407	0.000615325	1.70312e+07	1.98888e+07	1.7985e+07	8.03963e+06	9.43673e+06	1.18547e+07	5.95315e+06	6.12063e+06	5.283e+06	9.19478e+06	8.64373e+06	5.1054e+06	855202	1.47979e+06	1.68506e+06	5.07436e+06	4.14484e+06	7.56605e+06	2.81764e+06	2.91686e+06	5.45926e+06	1.05936e+07	1.05078e+07	5.1054e+06
AT1G22780.1	14	14	43.21	Ribosomal protein S13/S18 family	2.76244	0.044657	4.0269	0.000649749	0.000235208	0.0145497	0.000161352	0.000723664	0.000525391	0.000700191	0.000236401	0.000267592	0.00020163	0.00990371	0.0107039	0.0230416	0.000118103	0.000160059	0.000205895	5.89632e+06	4.10646e+06	5.19021e+06	1.9103e+06	2.20091e+06	1.89719e+06	8.37255e+07	8.65903e+07	1.47296e+08	1.03372e+06	1.1885e+06	1.70833e+06	296077	305533	486282	1.20572e+06	966692	1.21085e+06	3.96275e+07	4.12656e+07	1.5221e+08	1.19098e+06	1.4448e+06	1.70833e+06
AT5G09590.1;AT4G32208.1;AT4G37910.1	17	14	46.7932	mitochondrial HSO70 2	1.53617	16.5032	2.22096	0.000413728	0.000269325	2.50696e-05	0.000186283	0.000435175	0.000443278	0.000362731	0.000299017	0.000267155	0.000241803	3.96153e-05	1.89057e-05	1.66879e-05	0.000182378	0.000164148	0.000212324	3.54575e+06	3.46466e+06	2.68877e+06	2.41628e+06	2.19731e+06	2.27519e+06	334906	152939	106679	1.59629e+06	1.21887e+06	1.76167e+06	178046	257782	251916	1.52508e+06	965113	1.4521e+06	158511	72884.7	110239	1.83915e+06	1.48172e+06	1.76167e+06
AT1G20020.1;AT1G20020.2;AT1G20020.3	16	14	42.7821	ferredoxin-NADP(+)-oxidoreductase 2	0.294826	1.42604	0.344581	0.000409413	0.00138866	0.000287098	0.00118815	0.000426191	0.000446304	0.000355745	0.00141301	0.00147134	0.00128163	0.000256704	0.000321973	0.000282616	0.00103232	0.00145014	0.00108199	3.47255e+06	3.48831e+06	2.63698e+06	1.14182e+07	1.21015e+07	1.20592e+07	2.17016e+06	2.60462e+06	1.80665e+06	9.03551e+06	1.07679e+07	8.97736e+06	174370	259541	247064	7.2068e+06	5.31529e+06	7.69654e+06	1.02714e+06	1.24126e+06	1.86693e+06	1.04101e+07	1.309e+07	8.97736e+06
AT1G51980.1;AT1G51980.2;AT3G16480.1	17	14	48.8985	Insulinase (Peptidase family M16) protein	9.10921	0.586101	2.65938	0.00158043	0.000173498	0.00269652	0.000594286	0.00169425	0.00148033	0.00156671	0.000197497	0.000266554	5.64429e-05	0.00328914	0.00290791	0.0018925	0.000639107	0.000487358	0.000656393	1.38046e+07	1.15702e+07	1.16134e+07	1.59592e+06	2.19237e+06	531087	2.78062e+07	2.35237e+07	1.2098e+07	5.59388e+06	3.61884e+06	5.44614e+06	693181	860861	1.08808e+06	1.0073e+06	962943	338956	1.31607e+07	1.12105e+07	1.25016e+07	6.44492e+06	4.39925e+06	5.44614e+06
AT4G21280.1;AT4G21280.2	16	14	47.6326	photosystem II subunit QA	1.67781	2.49662	0.628905	0.0024352	0.00145142	0.0009754	0.00387214	0.00276715	0.00256228	0.00197618	0.000977164	0.00151904	0.00185805	0.000893729	0.000963744	0.00106873	0.00632329	0.00272717	0.00256595	2.25464e+07	2.00268e+07	1.46486e+07	7.89621e+06	1.24939e+07	1.74829e+07	7.55554e+06	7.79628e+06	6.83194e+06	5.53456e+07	2.02504e+07	2.12899e+07	1.13214e+06	1.49006e+06	1.37246e+06	4.98384e+06	5.48764e+06	1.11581e+07	3.57605e+06	3.71541e+06	7.05989e+06	6.37657e+07	2.46174e+07	2.12899e+07
AT1G23740.1	14	14	40.5389	Oxidoreductase, zinc-binding dehydrogenase family protein	0.239233	3.85191	0.597394	0.000347382	0.00145206	9.01843e-05	0.000581495	0.00025393	0.000309901	0.000478314	0.00190633	0.00128786	0.00116201	0.000115677	9.12735e-05	6.3602e-05	0.000568634	0.000513004	0.000662849	2.06899e+06	2.42219e+06	3.54553e+06	1.54045e+07	1.05924e+07	1.09337e+07	977931	738363	406582	4.97706e+06	3.80926e+06	5.49971e+06	103892	180219	332188	9.72285e+06	4.65245e+06	6.9782e+06	462857	351876	420147	5.73425e+06	4.63074e+06	5.49971e+06
AT3G44310.1;AT3G44310.2;AT3G44320.1	17	14	50.7611	nitrilase 1	0.434691	0.405294	1.16841	0.0015416	0.00354642	0.00380365	0.00131939	0.00144674	0.00144727	0.00173078	0.00338686	0.00298472	0.00426767	0.00353442	0.00322137	0.00465516	0.00151897	0.00139222	0.001047	1.17879e+07	1.13119e+07	1.28295e+07	2.73683e+07	2.45489e+07	4.01557e+07	2.98798e+07	2.60595e+07	2.97586e+07	1.3295e+07	1.03378e+07	8.68701e+06	591914	841639	1.20202e+06	1.7274e+07	1.07825e+07	2.56286e+07	1.41422e+07	1.2419e+07	3.07515e+07	1.53177e+07	1.25672e+07	8.68701e+06
AT1G53240.1;AT3G15020.1;AT3G15020.2	17	14	58.9845	Lactate/malate dehydrogenase family protein	0.110507	0.916774	0.180613	0.000542444	0.00490867	0.000591688	0.00300336	0.000490147	0.000485259	0.000651926	0.0065371	0.00413997	0.00404892	0.000547783	0.000581662	0.00064562	0.00219278	0.00463698	0.0021803	3.99366e+06	3.79279e+06	4.83245e+06	5.28247e+07	3.40506e+07	3.80974e+07	4.63093e+06	4.70539e+06	4.12719e+06	1.91927e+07	3.44315e+07	1.80901e+07	200537	282195	452762	3.33413e+07	1.49559e+07	2.4315e+07	2.19183e+06	2.24241e+06	4.26489e+06	2.21126e+07	4.18568e+07	1.80901e+07
AT3G14310.1;AT1G53830.1	15	13	43.2935	pectin methylesterase 3	1.11115	6.66357	0.88962	0.000565352	0.000508799	8.48421e-05	0.000635498	0.00070594	0.000486754	0.000503361	0.000518765	0.000538625	0.000469006	9.29693e-05	6.3053e-05	9.8504e-05	0.000793778	0.000411461	0.000701255	5.75191e+06	3.80447e+06	3.7312e+06	4.19201e+06	4.43011e+06	4.41301e+06	785959	510071	629696	6.94767e+06	3.05527e+06	5.81837e+06	288826	283065	349583	2.64586e+06	1.94581e+06	2.81652e+06	371996	243081	650706	8.00466e+06	3.71414e+06	5.81837e+06
AT5G03630.1	13	13	46.9619	Pyridine nucleotide-disulphide oxidoreductase family protein	0.121662	0.44129	0.284855	0.000143899	0.00118277	0.000326087	0.000505167	0.000132087	0.000153977	0.000145633	0.00111666	0.000983125	0.00144854	0.000379523	0.0003212	0.000277537	0.000527787	0.000466562	0.00052115	1.07623e+06	1.20349e+06	1.07951e+06	9.02345e+06	8.08605e+06	1.36297e+07	3.20847e+06	2.59837e+06	1.77418e+06	4.61954e+06	3.46442e+06	4.32403e+06	54041.6	89543	101142	5.69531e+06	3.55159e+06	8.69889e+06	1.51858e+06	1.23829e+06	1.83338e+06	5.32234e+06	4.21153e+06	4.32403e+06
AT3G63140.1	13	13	34.4505	chloroplast stem-loop binding protein of 41 kDa	6.94079	25.801	8.0599	0.00785754	0.00113208	0.000304544	0.000974894	0.00682499	0.0092083	0.00753933	0.0010532	0.00144294	0.0009001	0.000285051	0.000306107	0.000322475	0.0011377	0.000660567	0.00112641	5.56091e+07	7.19722e+07	5.58858e+07	8.51064e+06	1.1868e+07	8.46928e+06	2.40981e+06	2.47627e+06	2.06145e+06	9.9579e+06	4.90498e+06	9.34594e+06	2.79235e+06	5.35495e+06	5.23606e+06	5.37164e+06	5.21272e+06	5.40536e+06	1.14057e+06	1.1801e+06	2.13023e+06	1.14729e+07	5.96276e+06	9.34594e+06
AT3G01500.3;AT3G01500.1;AT3G01500.2	26	13	81.2522	carbonic anhydrase 1	0.153337	1.64821	0.330016	0.00107813	0.0070311	0.00065412	0.00326689	0.000872985	0.000942651	0.00141874	0.00800219	0.00513797	0.00795313	0.000881315	0.000580207	0.000500838	0.0021973	0.00248283	0.00512055	7.11298e+06	7.36777e+06	1.05165e+07	6.46637e+07	4.2259e+07	7.48331e+07	7.45059e+06	4.69362e+06	3.20165e+06	1.92322e+07	1.84361e+07	4.24856e+07	357170	548185	985316	4.08137e+07	1.85612e+07	4.77609e+07	3.52638e+06	2.2368e+06	3.30848e+06	2.21582e+07	2.24118e+07	4.24856e+07
AT1G22530.1	17	13	45.644	PATELLIN 2	7.51809	1.61121	5.06321	0.00109121	0.000145144	0.000677259	0.000215517	0.00114418	0.00108779	0.00104165	0.000151433	0.000157032	0.000126968	0.000716887	0.000750378	0.000564511	0.000247918	0.000161057	0.000237576	9.32263e+06	8.50217e+06	7.72133e+06	1.22369e+06	1.29157e+06	1.19467e+06	6.06053e+06	6.07023e+06	3.60869e+06	2.16994e+06	1.19591e+06	1.97118e+06	468126	632588	723427	772355	567289	762477	2.86846e+06	2.89284e+06	3.72909e+06	2.50007e+06	1.45381e+06	1.97118e+06
AT4G31990.1;AT4G31990.3;AT4G31990.4	16	13	44.1502	aspartate aminotransferase 5	0.149434	0.903113	0.383024	0.00016369	0.0010954	0.000181251	0.000427361	0.000160514	0.000155388	0.000175167	0.00108412	0.000994356	0.00120772	0.000217279	0.000178002	0.000148471	0.000456958	0.000388847	0.00043628	1.30785e+06	1.21452e+06	1.29844e+06	8.76053e+06	8.17843e+06	1.13637e+07	1.83687e+06	1.43996e+06	949113	3.9996e+06	2.88735e+06	3.61985e+06	65672.1	90363.8	121653	5.52937e+06	3.59217e+06	7.2527e+06	869394	686229	980780	4.60808e+06	3.51001e+06	3.61985e+06
AT1G30360.1	14	13	38.5667	Early-responsive to dehydration stress protein (ERD4)	9.58335	0.540554	2.7776	0.000559467	5.8379e-05	0.00103499	0.000201421	0.000532527	0.000591387	0.000554485	6.27408e-05	5.98177e-05	5.25785e-05	0.00127483	0.00129252	0.000537619	0.000244831	0.000171862	0.00018757	4.33896e+06	4.62229e+06	4.11016e+06	506993	491992	494726	1.07773e+07	1.04559e+07	3.43678e+06	2.14292e+06	1.27614e+06	1.55628e+06	217876	343913	385089	319998	216095	315749	5.10093e+06	4.98288e+06	3.55145e+06	2.46894e+06	1.55135e+06	1.55628e+06
AT5G66190.1;AT5G66190.2	17	13	47.5246	ferredoxin-NADP(+)-oxidoreductase 1	0.294754	1.41723	0.283789	0.000172567	0.000585461	0.000121763	0.000608081	0.00019096	0.000194327	0.000132413	0.000308471	0.00080956	0.00063835	8.92351e-05	0.000185691	9.03639e-05	0.000703462	0.000385396	0.000735385	1.55592e+06	1.51886e+06	981522	2.49268e+06	6.65851e+06	6.00641e+06	754390	1.50216e+06	577660	6.15717e+06	2.86172e+06	6.10155e+06	78128.7	113008	91960.8	1.5733e+06	2.92458e+06	3.83348e+06	357054	715874	596934	7.0939e+06	3.47886e+06	6.10155e+06
AT3G61260.1	15	13	47.4853	Remorin family protein	5.18274	0.159211	3.05101	0.000507131	9.78499e-05	0.00318527	0.000166218	0.000489786	0.000559763	0.000471843	3.96636e-05	4.41715e-05	0.000209715	0.00275955	0.0025046	0.00429167	0.000270807	8.7982e-05	0.000139864	3.99072e+06	4.37511e+06	3.49757e+06	320512	363304	1.97326e+06	2.33291e+07	2.02611e+07	2.74349e+07	2.37028e+06	653303	1.16046e+06	200389	325522	327694	202297	159572	1.2594e+06	1.10417e+07	9.65567e+06	2.83503e+07	2.73088e+06	794189	1.16046e+06
ATCG00350.1	13	13	34.1289	Photosystem I, PsaA/PsaB protein	6.44472	4.90028	0.226055	0.000558428	8.66489e-05	0.000113958	0.00247032	0.000544243	0.000568282	0.000562758	0.000104043	9.43893e-05	6.15145e-05	0.00013019	9.76903e-05	0.000113995	0.00323369	0.0016359	0.00254136	4.43442e+06	4.4417e+06	4.17148e+06	840744	776338	578806	1.10062e+06	790273	728722	2.83034e+07	1.21472e+07	2.10859e+07	222670	330476	390835	530651	340987	369412	520926	376614	753036	3.26094e+07	1.47668e+07	2.10859e+07
AT3G52960.1	14	13	42.6353	Thioredoxin superfamily protein	0.908648	6.91569	1.09215	0.00151284	0.00166493	0.000218754	0.0013852	0.00157282	0.00146925	0.00149644	0.00142322	0.00207988	0.00149169	0.000240796	0.000227659	0.000187808	0.00133008	0.00126809	0.00155741	1.28151e+07	1.14837e+07	1.10925e+07	1.15007e+07	1.71067e+07	1.40357e+07	2.03567e+06	1.84167e+06	1.20058e+06	1.16417e+07	9.4161e+06	1.2922e+07	643497	854420	1.03928e+06	7.25888e+06	7.5137e+06	8.95803e+06	963489	877668	1.24064e+06	1.34129e+07	1.14467e+07	1.2922e+07
AT1G78850.1;AT1G78860.1	15	13	39.8451	D-mannose binding lectin protein with Apple-like carbohydrate-binding domain	0.0703591	0.317332	0.700122	8.34564e-05	0.00118615	0.000262994	0.000119203	5.15904e-05	7.76316e-05	0.000121147	0.000675916	0.00133375	0.00154878	0.000244929	0.000335687	0.000208368	0.000172238	0.000114349	7.10204e-05	420352	606769	898012	5.46191e+06	1.09699e+07	1.45729e+07	2.07062e+06	2.71556e+06	1.33201e+06	1.50754e+06	849090	589261	21107.5	45145.5	84136.5	3.44738e+06	4.81825e+06	9.3009e+06	980028	1.29413e+06	1.37645e+06	1.7369e+06	1.0322e+06	589261
AT5G16130.1	15	13	40.1282	Ribosomal protein S7e family protein	0.916248	0.0947019	1.43087	0.000139663	0.00015243	0.00147477	9.7607e-05	0.000121823	0.000139649	0.000157518	0.0001621	0.000225344	6.98456e-05	0.00131803	0.00121325	0.00189303	6.87302e-05	0.000111089	0.000113002	992602	1.0915e+06	1.16761e+06	1.30989e+06	1.85342e+06	657196	1.11426e+07	9.81465e+06	1.21014e+07	601573	824880	937586	49842.4	81210.8	109396	826759	814066	419443	5.2738e+06	4.67729e+06	1.25051e+07	693094	1.00277e+06	937586
AT2G24270.2;AT2G24270.4	14	13	43.3944	aldehyde dehydrogenase 11A3	0.0662162	0.135657	0.0868454	6.52243e-05	0.000985021	0.000480802	0.000751039	4.00386e-05	8.05403e-05	7.5094e-05	0.000567623	0.00136472	0.00102272	0.000385486	0.000471456	0.000585465	0.000922041	0.00105333	0.000277747	326229	629504	556639	4.58682e+06	1.12246e+07	9.62304e+06	3.25888e+06	3.81388e+06	3.74264e+06	8.07031e+06	7.8214e+06	2.30449e+06	16381.2	46837.1	52152.7	2.89505e+06	4.93013e+06	6.14173e+06	1.54244e+06	1.81755e+06	3.86751e+06	9.2981e+06	9.50811e+06	2.30449e+06
AT2G34480.1;AT1G29965.1;AT1G29970.2;AT3G14600.1	14	13	40.1553	Ribosomal protein L18ae/LX family protein	0.991032	0.0397031	2.11975	8.88883e-05	8.96926e-05	0.00223883	4.19334e-05	8.01144e-05	7.90445e-05	0.000107506	8.64545e-05	0.000110021	7.26023e-05	0.00197623	0.00187117	0.00286909	4.24256e-05	4.03385e-05	4.3036e-05	652762	617813	796895	698617	904907	683135	1.67069e+07	1.51369e+07	1.83409e+07	371337	299530	357073	32777.7	45967.2	74662.7	440945	397457	435998	7.90743e+06	7.21369e+06	1.89529e+07	427831	364124	357073
AT5G46290.1;AT5G46290.2;AT5G46290.3	12	12	37.2418	3-ketoacyl-acyl carrier protein synthase I	64.028	5.94904	12.9803	0.00373967	5.84068e-05	0.000628618	0.000288103	0.00352568	0.00358178	0.00411155	4.62167e-05	5.67324e-05	7.22712e-05	0.000694846	0.000699613	0.000491395	0.000245925	0.00042358	0.000194804	2.87268e+07	2.79952e+07	3.04772e+07	373466	466615	680019	5.87419e+06	5.65957e+06	3.14129e+06	2.1525e+06	3.14525e+06	1.61631e+06	1.44248e+06	2.08293e+06	2.85547e+06	235720	204949	434010	2.78027e+06	2.69714e+06	3.2461e+06	2.47997e+06	3.82354e+06	1.61631e+06
ATCG00020.1	12	12	37.0592	photosystem II reaction center protein A	32.3278	7.25724	0.217021	0.00347284	0.000107426	0.000478534	0.0160023	0.00375894	0.00371904	0.00294054	0.000156957	7.71794e-05	8.81414e-05	0.000439466	0.000406371	0.000589767	0.0161906	0.0139459	0.0178704	3.06274e+07	2.9068e+07	2.1797e+07	1.26833e+06	634789	829346	3.71522e+06	3.28736e+06	3.77014e+06	1.41711e+08	1.03554e+08	1.48272e+08	1.53792e+06	2.16275e+06	2.0422e+06	800527	278815	529315	1.75842e+06	1.56663e+06	3.89593e+06	1.6327e+08	1.25886e+08	1.48272e+08
AT1G44575.1;AT1G44575.2	12	12	43.9922	Chlorophyll A-B binding family protein	15.8218	3.83392	1.01742	0.00366199	0.000231452	0.000955157	0.00359928	0.00354321	0.00320213	0.00424064	0.000229446	0.000204355	0.000260555	0.000958237	0.00125052	0.000656716	0.0039174	0.00246617	0.00441428	2.88697e+07	2.50279e+07	3.1434e+07	1.85409e+06	1.68079e+06	2.45164e+06	8.10089e+06	1.01162e+07	4.19812e+06	3.42877e+07	1.83124e+07	3.66256e+07	1.44966e+06	1.86215e+06	2.94512e+06	1.17024e+06	738243	1.56471e+06	3.83417e+06	4.82098e+06	4.33819e+06	3.95041e+07	2.22615e+07	3.66256e+07
AT1G09590.1;AT1G57660.1	12	12	33.8306	Translation protein SH3-like family protein	0.268723	0.0153402	0.522997	0.000174832	0.000650603	0.011397	0.000334289	0.0001894	0.000167726	0.00016737	0.000877288	0.000735545	0.000338977	0.00653875	0.00958625	0.0180659	0.000206549	0.000559214	0.000237103	1.54321e+06	1.31094e+06	1.24064e+06	7.08915e+06	6.04974e+06	3.18953e+06	5.52783e+07	7.75486e+07	1.15488e+08	1.80785e+06	4.15239e+06	1.96726e+06	77490.6	97538.4	116238	4.47444e+06	2.6572e+06	2.03566e+06	2.61633e+07	3.69567e+07	1.19341e+08	2.08289e+06	5.04787e+06	1.96726e+06
AT1G31330.1	12	12	36.6406	photosystem I subunit F	42.941	0.547565	0.518042	0.00355884	8.28775e-05	0.0064994	0.0068698	0.00362619	0.00416382	0.00288651	0.000105973	7.84312e-05	6.42285e-05	0.00699535	0.00961212	0.00289073	0.00808567	0.00641239	0.00611134	2.95458e+07	3.25445e+07	2.13964e+07	856341	645084	604343	5.91384e+07	7.77579e+07	1.84793e+07	7.07711e+07	4.76147e+07	5.07062e+07	1.48361e+06	2.42141e+06	2.00468e+06	540495	283337	385711	2.79903e+07	3.70565e+07	1.90958e+07	8.1538e+07	5.78829e+07	5.07062e+07
ATCG00800.1	12	12	30.6469	structural constituent of ribosome	1.01061	0.198755	1.5085	0.000268676	0.000265856	0.00135179	0.000178108	0.000252734	0.000290489	0.000262804	8.29054e-05	0.000397227	0.000317435	0.00108348	0.00133318	0.00163871	0.000166246	0.000283147	8.49319e-05	2.05925e+06	2.27046e+06	1.94805e+06	669938	3.26713e+06	2.98684e+06	9.15972e+06	1.07848e+07	1.04756e+07	1.45509e+06	2.10249e+06	704686	103403	168930	182517	422843	1.435e+06	1.90629e+06	4.33531e+06	5.13964e+06	1.08251e+07	1.67647e+06	2.55589e+06	704686
AT2G47110.1;AT1G23410.1;AT1G31340.1;AT1G55060.1;AT1G65350.1;AT2G35635.1;AT2G36170.1;AT3G09790.1;AT3G62250.1;AT4G02890.1;AT4G05050.4;AT4G05320.2;AT4G05320.3;AT4G05320.5;AT5G03240.1;AT5G20620.1;AT5G37640.1	12	12	32.4394	ubiquitin 6	5.97248	2.06238	6.22383	0.00303026	0.00050737	0.0014693	0.00048688	0.00316015	0.00265198	0.00327863	0.00034431	0.000547966	0.000629834	0.00158171	0.00160496	0.00122125	0.000600578	0.000386734	0.000473328	2.57485e+07	2.07279e+07	2.43031e+07	2.78228e+06	4.50693e+06	5.92627e+06	1.33717e+07	1.29834e+07	7.80695e+06	5.25665e+06	2.87166e+06	3.92724e+06	1.29293e+06	1.54222e+06	2.27701e+06	1.75609e+06	1.97956e+06	3.78234e+06	6.32884e+06	6.18739e+06	8.06743e+06	6.05638e+06	3.49094e+06	3.92724e+06
AT5G23120.1	12	12	35.997	photosystem II stability/assembly factor, chloroplast (HCF136)	6.70569	7.66338	4.11955	0.00257197	0.00038355	0.000335618	0.000624332	0.00379621	0.00179119	0.00212849	0.000333114	0.000437597	0.000379938	0.000395722	0.00038037	0.000230761	0.000742711	0.000436257	0.000694029	3.0931e+07	1.4e+07	1.57776e+07	2.69181e+06	3.59917e+06	3.57494e+06	3.34542e+06	3.07703e+06	1.47516e+06	6.50069e+06	3.23939e+06	5.75841e+06	1.55317e+06	1.04164e+06	1.47824e+06	1.69898e+06	1.58085e+06	2.28164e+06	1.58339e+06	1.46639e+06	1.52438e+06	7.48969e+06	3.93797e+06	5.75841e+06
AT3G14067.1	12	12	39.0717	Subtilase family protein	0.0825943	0.246101	0.286365	0.000154717	0.00187322	0.000628674	0.00054028	0.000141333	0.000151084	0.000171734	0.00252511	0.00182306	0.00127149	0.000609054	0.000720391	0.000556577	0.000463021	0.000511766	0.000646052	1.15156e+06	1.18088e+06	1.27299e+06	2.04048e+07	1.49944e+07	1.19638e+07	5.14892e+06	5.82765e+06	3.55797e+06	4.05266e+06	3.80008e+06	5.36034e+06	57824.5	87860.8	119269	1.28788e+07	6.58591e+06	7.63566e+06	2.43699e+06	2.77724e+06	3.67668e+06	4.66922e+06	4.61957e+06	5.36034e+06
AT4G14880.1;AT3G22460.1	13	12	37.5807	O-acetylserine (thiol) lyase (OAS-TL) isoform A1	0.301591	1.21037	0.900764	0.000314948	0.00104429	0.000260207	0.000349646	0.000297731	0.00031039	0.000336724	0.00113382	0.0010682	0.000930847	0.000255578	0.00023828	0.000286764	0.000291792	0.000443331	0.000313814	2.42587e+06	2.42601e+06	2.49599e+06	9.1621e+06	8.78578e+06	8.75859e+06	2.16064e+06	1.92758e+06	1.83317e+06	2.55396e+06	3.29192e+06	2.60374e+06	121813	180503	233854	5.78282e+06	3.85893e+06	5.59001e+06	1.02264e+06	918611	1.89433e+06	2.94251e+06	4.00183e+06	2.60374e+06
AT3G47470.1	13	12	48.2753	light-harvesting chlorophyll-protein complex I subunit A4	14.4779	0.384407	0.663362	0.00449733	0.000310635	0.0116994	0.00677961	0.00389703	0.0048845	0.00471047	0.000318106	0.000197066	0.000416733	0.0112856	0.0155422	0.0082704	0.00648864	0.00944805	0.00440213	3.17525e+07	3.81773e+07	3.49167e+07	2.57054e+06	1.62084e+06	3.92116e+06	9.5408e+07	1.2573e+08	5.28694e+07	5.67929e+07	7.01557e+07	3.65248e+07	1.59442e+06	2.84051e+06	3.27142e+06	1.62244e+06	711911	2.50261e+06	4.51568e+07	5.9918e+07	5.46333e+07	6.54332e+07	8.52849e+07	3.65248e+07
AT5G02870.1;AT5G02870.2	37	12	119.889	Ribosomal protein L4/L1 family	0.18398	0.0195058	0.365812	5.61329e-05	0.000305102	0.00287776	0.000153447	4.64353e-05	4.05134e-05	8.14499e-05	0.000280364	0.000356147	0.000278797	0.00247344	0.0025699	0.00358993	0.000154571	0.000122674	0.000183098	378349	316653	603753	2.26555e+06	2.92925e+06	2.62328e+06	2.09103e+07	2.07894e+07	2.2949e+07	1.35291e+06	910901	1.51918e+06	18998.4	23560	56566.9	1.42994e+06	1.2866e+06	1.67426e+06	9.89689e+06	9.90743e+06	2.37147e+07	1.55873e+06	1.10734e+06	1.51918e+06
AT3G15730.1;AT1G52570.1	13	12	39.8357	phospholipase D alpha 1	1.25535	0.396817	0.38881	0.000884959	0.000704949	0.00223015	0.00227607	0.00084831	0.000998474	0.000808093	0.000768174	0.000713159	0.000633514	0.00214433	0.00231017	0.00223593	0.00189003	0.00265114	0.00228704	6.91192e+06	7.80408e+06	5.99004e+06	6.20742e+06	5.86563e+06	5.96091e+06	1.81281e+07	1.86883e+07	1.42934e+07	1.65428e+07	1.96858e+07	1.89757e+07	347074	580648	561219	3.91792e+06	2.57633e+06	3.80444e+06	8.58007e+06	8.90613e+06	1.47703e+07	1.90596e+07	2.39311e+07	1.89757e+07
AT1G48830.1	12	12	40.3611	Ribosomal protein S7e family protein	0.429802	0.0387427	0.481534	0.000115362	0.000268407	0.00297764	0.000239571	0.000100699	0.000129267	0.000116118	0.000341296	0.000302658	0.000161267	0.00221093	0.00304904	0.00367295	0.000135778	0.00033022	0.000252716	820486	1.01036e+06	860735	2.75793e+06	2.48931e+06	1.51741e+06	1.86911e+07	2.46654e+07	2.34797e+07	1.18842e+06	2.45202e+06	2.09681e+06	41199.8	75173.6	80644.1	1.74071e+06	1.09337e+06	968457	8.84652e+06	1.17546e+07	2.42631e+07	1.36922e+06	2.9808e+06	2.09681e+06
AT1G66970.1;AT1G66970.2;AT1G66980.1	13	12	43.2336	SHV3-like 2	0.392202	0.230617	0.536447	0.000414813	0.00105765	0.00179871	0.00077326	0.000475019	0.000384263	0.000385155	0.000812131	0.00111479	0.00124604	0.0014664	0.00176661	0.0021631	0.000786609	0.000989949	0.00054322	3.8704e+06	3.00341e+06	2.85499e+06	6.56263e+06	9.16896e+06	1.17243e+07	1.23969e+07	1.42911e+07	1.38278e+07	6.88492e+06	7.35078e+06	4.50714e+06	194348	223463	267490	4.14212e+06	4.02724e+06	7.48281e+06	5.86747e+06	6.81061e+06	1.42892e+07	7.93237e+06	8.936e+06	4.50714e+06
AT5G15200.1;AT5G15200.2	18	12	49.5854	Ribosomal protein S4	0.33483	0.0515486	0.774861	0.000144017	0.00043012	0.00279382	0.000185862	0.000128763	0.000116906	0.000186383	0.000344839	0.000528219	0.000417302	0.00284668	0.00174511	0.00378966	0.000213565	0.000106519	0.000237502	1.04914e+06	913742	1.38157e+06	2.78656e+06	4.34452e+06	3.9265e+06	2.40657e+07	1.41172e+07	2.42258e+07	1.86926e+06	790947	1.97057e+06	52681.4	67985.2	129443	1.75879e+06	1.90822e+06	2.50602e+06	1.13903e+07	6.72771e+06	2.5034e+07	2.15365e+06	961517	1.97057e+06
AT2G30870.1	20	12	54.9279	glutathione S-transferase PHI 10	0.0682369	0.412536	0.256571	0.000228012	0.00334148	0.000552709	0.00088869	0.000237233	0.000219184	0.00022762	0.00429277	0.00301971	0.00271197	0.000578839	0.000551487	0.000527802	0.000806403	0.000664037	0.00119563	1.93295e+06	1.71315e+06	1.68725e+06	3.46888e+07	2.48367e+07	2.55176e+07	4.89348e+06	4.46129e+06	3.37403e+06	7.05817e+06	4.93075e+06	9.92022e+06	97060.7	127463	158082	2.18945e+07	1.09089e+07	1.62862e+07	2.31609e+06	2.12608e+06	3.4866e+06	8.13198e+06	5.99408e+06	9.92022e+06
AT1G10760.1;AT4G24450.1	14	12	37.6298	Pyruvate phosphate dikinase, PEP/pyruvate binding domain	2.77016	12.0755	0.551917	0.000271361	9.79585e-05	2.2472e-05	0.00049167	0.000281539	0.000248499	0.000284045	0.00010082	9.34314e-05	9.96237e-05	2.74578e-05	2.24441e-05	1.7514e-05	0.00048053	0.000418448	0.000576031	2.29395e+06	1.94227e+06	2.1055e+06	814705	768459	937386	232127	181563	111960	4.20592e+06	3.10715e+06	4.77938e+06	115188	144511	197269	514216	337526	598270	109866	86526.2	115696	4.84579e+06	3.77722e+06	4.77938e+06
AT4G09320.1	12	12	36.1439	Nucleoside diphosphate kinase family protein	0.0528936	0.196934	0.251183	6.75466e-05	0.00127703	0.000342991	0.000268914	5.42813e-05	6.36727e-05	8.46857e-05	0.00131852	0.00156554	0.000947015	0.000268553	0.000227459	0.000532961	0.000294438	0.000181507	0.000330797	442277	497667	627739	1.06547e+07	1.28763e+07	8.91072e+06	2.27033e+06	1.84005e+06	3.407e+06	2.57712e+06	1.34776e+06	2.74465e+06	22208.4	37028	58814.1	6.72488e+06	5.6556e+06	5.68711e+06	1.07455e+06	876896	3.52068e+06	2.96919e+06	1.63841e+06	2.74465e+06
AT5G49360.1	11	11	32.5863	beta-xylosidase 1	0.607809	5.87345	11.3723	0.000524	0.000862112	8.9215e-05	4.6077e-05	0.000719153	0.000482574	0.000370272	0.000899612	0.0008001	0.000886624	9.01179e-05	0.00010338	7.41472e-05	4.98453e-05	3.63151e-05	5.20705e-05	5.85957e+06	3.77181e+06	2.74466e+06	7.26954e+06	6.5807e+06	8.34249e+06	761852	836298	473993	436279	269654	432033	294232	280634	257153	4.5883e+06	2.89041e+06	5.32444e+06	360586	398548	489808	502654	327806	432033
AT1G11910.1;AT1G62290.1	11	11	41.3302	aspartic proteinase A1	26.5309	3.99787	9.49092	0.00894985	0.000337337	0.00223866	0.00094299	0.00907521	0.00968786	0.00808649	0.00036695	0.000353582	0.000291478	0.00219016	0.00287305	0.00165277	0.00107095	0.000925324	0.000832701	7.39436e+07	7.57204e+07	5.99416e+07	2.96523e+06	2.90816e+06	2.7426e+06	1.85155e+07	2.32417e+07	1.05655e+07	9.37363e+06	6.87091e+06	6.90899e+06	3.713e+06	5.63383e+06	5.61605e+06	1.87156e+06	1.27734e+06	1.75041e+06	8.76341e+06	1.10761e+07	1.0918e+07	1.07997e+07	8.35264e+06	6.90899e+06
AT3G04400.2;AT1G04480.1	11	11	36.0552	Ribosomal protein L14p/L23e family protein	0.212396	0.0194049	0.822175	6.09675e-05	0.000287046	0.00314186	7.41539e-05	5.12538e-05	5.67657e-05	7.4883e-05	0.000182101	0.00038272	0.000296317	0.00303088	0.00325206	0.00314264	5.38253e-05	9.85043e-05	7.01319e-05	417609	443681	555075	1.47151e+06	3.14781e+06	2.78812e+06	2.56229e+07	2.63077e+07	2.00896e+07	471115	731435	581890	20969.8	33011.3	52006.1	928772	1.3826e+06	1.77947e+06	1.21274e+07	1.25373e+07	2.07599e+07	542789	889171	581890
AT4G35790.1;AT4G35790.2;AT4G35790.3	11	11	27.2306	phospholipase D delta	4.74792	0.682393	4.01095	0.000525897	0.000110764	0.000770665	0.000131115	0.000521811	0.000470961	0.000584918	0.000151079	9.11913e-05	9.00201e-05	0.000875973	0.000724111	0.000711913	0.000126116	0.000148791	0.00011844	4.25165e+06	3.68103e+06	4.33574e+06	1.22083e+06	750034	847024	7.40543e+06	5.85774e+06	4.55097e+06	1.10385e+06	1.10483e+06	982703	213492	273880	406225	770551	329434	540597	3.50501e+06	2.79158e+06	4.70281e+06	1.27179e+06	1.34309e+06	982703
AT5G65020.1;AT5G65020.2	11	11	28.4225	annexin 2	1.1207	0.0702329	0.678834	4.58565e-05	4.09177e-05	0.000652921	6.75519e-05	3.05426e-05	5.02813e-05	5.67456e-05	3.66903e-05	5.84764e-05	2.75864e-05	0.000686664	0.000713299	0.000558799	5.87154e-05	8.20673e-05	6.18728e-05	248857	392999	420631	296485	480959	259568	5.80503e+06	5.77028e+06	3.57217e+06	513916	609384	513363	12496.1	29240.4	39409.7	187132	211249	165664	2.74753e+06	2.7499e+06	3.69136e+06	592102	740799	513363
AT3G19170.1;AT1G49630.1;AT3G19170.2	11	11	31.3994	presequence protease 1	0.600482	2.88049	1.01714	0.000352629	0.000587244	0.00012242	0.000346686	0.000412742	0.000350718	0.000294428	0.000570713	0.000672721	0.000518297	8.61997e-05	0.000114542	0.000166519	0.000392821	0.000380873	0.000266363	3.36297e+06	2.74121e+06	2.18247e+06	4.61179e+06	5.53303e+06	4.8768e+06	728728	926594	1.06449e+06	3.43823e+06	2.82814e+06	2.21003e+06	168868	203955	204480	2.91081e+06	2.43024e+06	3.11253e+06	344908	441579	1.1e+06	3.9613e+06	3.43804e+06	2.21003e+06
AT2G21170.1;AT2G21170.2	12	11	33.2491	triosephosphate isomerase	0.0795098	0.746538	0.143321	5.46086e-05	0.000686816	7.31491e-05	0.000381023	5.8995e-05	3.8694e-05	6.61367e-05	0.000372838	0.00105046	0.000637145	7.49884e-05	6.64498e-05	7.80091e-05	0.000284583	0.000543072	0.000315414	480684	302433	490243	3.01281e+06	8.6399e+06	5.99507e+06	633949	537550	498681	2.49086e+06	4.03253e+06	2.61701e+06	24137	22501.9	45931.8	1.90159e+06	3.79486e+06	3.82624e+06	300049	256176	515319	2.86981e+06	4.90216e+06	2.61701e+06
AT3G15360.1	11	11	29.6328	thioredoxin M-type 4	0.499924	5.19266	1.07604	0.000361639	0.000723388	6.96443e-05	0.000336084	0.000445292	0.000334776	0.000304849	0.000654472	0.000781247	0.000734445	7.05339e-05	6.98408e-05	6.85582e-05	0.000411313	0.000248957	0.000347981	3.62818e+06	2.61662e+06	2.25971e+06	5.28862e+06	6.42564e+06	6.91059e+06	596290	564982	438265	3.60008e+06	1.84861e+06	2.88723e+06	182185	194684	211717	3.33801e+06	2.8223e+06	4.41056e+06	282225	269249	452888	4.14779e+06	2.24726e+06	2.88723e+06
AT4G12800.1	11	11	37.4922	photosystem I subunit l	47.4161	2.20558	0.684601	0.00170332	3.59228e-05	0.000772277	0.00248804	0.00205429	0.00121596	0.0018397	3.90353e-05	4.32409e-05	2.54922e-05	0.000877755	0.000698414	0.000740663	0.00249755	0.00259987	0.0023667	1.67381e+07	9.50392e+06	1.36369e+07	315434	355649	239863	7.4205e+06	5.64987e+06	4.73476e+06	2.18602e+07	1.93051e+07	1.96367e+07	840486	707121	1.27767e+06	199092	156210	153088	3.51214e+06	2.69251e+06	4.89273e+06	2.5186e+07	2.34683e+07	1.96367e+07
AT1G07320.1;AT1G07320.2;AT1G07320.3	11	11	33.7759	ribosomal protein L4	0.205377	0.0344955	0.425128	5.11114e-05	0.000248867	0.00148169	0.000120226	5.40628e-05	5.16586e-05	4.7613e-05	5.61106e-05	0.000475316	0.000215174	0.000892987	0.00106332	0.00248875	0.000161232	0.000136606	6.28406e-05	440497	403764	352935	453415	3.9094e+06	2.02463e+06	7.54927e+06	8.60183e+06	1.59096e+07	1.4112e+06	1.01435e+06	521394	22119	30041.3	33067.2	286181	1.71711e+06	1.29218e+06	3.57308e+06	4.0993e+06	1.64404e+07	1.6259e+06	1.2331e+06	521394
AT5G23750.1;AT3G48940.1;AT5G23750.2	11	11	27.6815	Remorin family protein	3.76197	0.123488	7.02756	0.000158971	4.22574e-05	0.00128734	2.26211e-05	0.000125903	0.000138669	0.00021234	5.52995e-05	4.5841e-05	2.56316e-05	0.00117752	0.000806975	0.00187752	2.09903e-05	2.07215e-05	2.61514e-05	1.02584e+06	1.08384e+06	1.57399e+06	446862	377035	241175	9.95474e+06	6.52808e+06	1.20022e+07	183721	153866	216980	51511.5	80641.2	147470	282045	165603	153925	4.7116e+06	3.11103e+06	1.24027e+07	211672	187047	216980
AT4G13940.1;AT4G13940.2;AT4G13940.3;AT4G13940.4	19	11	47.8208	S-adenosyl-L-homocysteine hydrolase	0.122882	0.267407	0.256511	0.000158773	0.00129208	0.00059375	0.000618971	0.000140778	0.000159428	0.000176113	0.0011512	0.0017516	0.000973435	0.000544981	0.000526819	0.000709449	0.000552079	0.000920329	0.000384506	1.14704e+06	1.24609e+06	1.30545e+06	9.30258e+06	1.44067e+07	9.15931e+06	4.60725e+06	4.26174e+06	4.53522e+06	4.83216e+06	6.83382e+06	3.19028e+06	57597.5	92712.9	122310	5.87149e+06	6.32777e+06	5.84576e+06	2.18062e+06	2.03098e+06	4.68654e+06	5.56731e+06	8.30755e+06	3.19028e+06
AT1G74060.1;AT1G74050.1	20	11	58.9438	Ribosomal protein L6 family protein	1.30087	0.11241	1.63031	0.000391075	0.000300626	0.003479	0.000239878	0.000369639	0.00032289	0.000480694	0.000221965	0.000380494	0.000299419	0.00367138	0.0040291	0.00273652	0.00030462	0.000174044	0.00024097	3.01177e+06	2.52371e+06	3.56318e+06	1.79364e+06	3.12951e+06	2.81731e+06	3.10377e+07	3.25937e+07	1.74935e+07	2.66624e+06	1.29235e+06	1.99935e+06	151233	187772	333842	1.13209e+06	1.37456e+06	1.7981e+06	1.46902e+07	1.55329e+07	1.80771e+07	3.07187e+06	1.57104e+06	1.99935e+06
AT2G05710.1	20	11	57.1023	aconitase 3	0.0780532	0.721295	0.107943	8.5006e-05	0.00108908	0.000117852	0.00078751	8.25581e-05	8.51773e-05	8.72827e-05	0.000917891	0.00100861	0.00134073	0.000141832	0.000140668	7.10566e-05	0.0010012	0.000658924	0.000702406	672673	665747	646989	7.41725e+06	8.29564e+06	1.26153e+07	1.19904e+06	1.13794e+06	454236	8.76316e+06	4.89278e+06	5.82792e+06	33777.5	49533.6	60617.7	4.68153e+06	3.64365e+06	8.0515e+06	567507	542300	469392	1.00964e+07	5.94793e+06	5.82792e+06
AT1G76030.1;AT1G20260.1	39	11	127.687	ATPase, V1 complex, subunit B protein	31.1414	1.28535	11.2919	0.0043798	0.000140642	0.00340747	0.000387872	0.00464394	0.0049368	0.00355867	0.000185511	0.000117045	0.000119372	0.00431365	0.00381154	0.00209722	0.000457407	0.000303453	0.000402754	3.78382e+07	3.8586e+07	2.63789e+07	1.49907e+06	962674	1.1232e+06	3.64674e+07	3.08337e+07	1.34067e+07	4.00353e+06	2.25326e+06	3.34169e+06	1.9e+06	2.87092e+06	2.47149e+06	946164	422830	716862	1.72601e+07	1.46942e+07	1.3854e+07	4.61261e+06	2.73919e+06	3.34169e+06
AT5G38410.3;AT5G38410.1;AT5G38410.2;AT5G38420.1	20	11	69.6899	Ribulose bisphosphate carboxylase (small chain) family protein	0.0363483	0.0386791	0.0718757	0.000901209	0.0247937	0.0232996	0.0125384	0.000709563	0.000906509	0.00108755	0.0185525	0.0216789	0.0341497	0.0238615	0.0261891	0.0198483	0.014229	0.0136652	0.00972116	5.78143e+06	7.08529e+06	8.06157e+06	1.49918e+08	1.78306e+08	3.21324e+08	2.01724e+08	2.11858e+08	1.26882e+08	1.24542e+08	1.0147e+08	8.06572e+07	290308	527167	755305	9.46235e+07	7.83164e+07	2.05079e+08	9.54764e+07	1.00964e+08	1.31115e+08	1.43489e+08	1.23352e+08	8.06572e+07
AT3G46970.1	12	11	32.2295	alpha-glucan phosphorylase 2	2.6031	1.53954	0.237623	0.000144424	5.54816e-05	9.381e-05	0.000607787	0.000170539	0.000136943	0.000125791	4.61483e-05	6.42991e-05	5.59975e-05	0.000120832	9.24488e-05	6.8149e-05	0.000559749	0.00050609	0.000757523	1.38953e+06	1.07034e+06	932438	372913	528851	526895	1.02151e+06	747871	435649	4.89929e+06	3.75793e+06	6.28523e+06	69773.7	79636.9	87362	235371	232284	336281	483483	356407	450185	5.64466e+06	4.56833e+06	6.28523e+06
AT4G01310.1	13	11	34.8799	Ribosomal L5P family protein	0.788726	0.0635525	1.16443	7.26263e-05	9.20805e-05	0.00114278	6.2371e-05	8.62388e-05	5.72756e-05	7.43646e-05	5.51362e-05	0.000110494	0.000110611	0.00114202	0.00130879	0.000977529	9.27472e-05	4.68974e-05	4.74683e-05	702663	447667	551233	445542	908797	1.04077e+06	9.65457e+06	1.05875e+07	6.24895e+06	811785	348233	393848	35283.4	33307.8	51646.1	281212	399166	664253	4.56953e+06	5.0456e+06	6.45745e+06	935287	423330	393848
AT5G38430.1	20	11	64.9566	Ribulose bisphosphate carboxylase (small chain) family protein	0.0371242	0.0204929	0.092098	0.000190677	0.00513618	0.00930454	0.00207037	0.000143774	0.000199015	0.000229242	0.00393637	0.00434954	0.00712263	0.00929901	0.0104017	0.00821292	0.00221921	0.00285657	0.00113532	1.17145e+06	1.5555e+06	1.69927e+06	3.18088e+07	3.57743e+07	6.70187e+07	7.86134e+07	8.41452e+07	5.25019e+07	1.9424e+07	2.12112e+07	9.41983e+06	58823	115734	159208	2.00767e+07	1.5713e+07	4.27735e+07	3.72079e+07	4.01004e+07	5.42536e+07	2.23791e+07	2.57855e+07	9.41983e+06
AT3G02560.1	12	11	38.297	Ribosomal protein S7e family protein	0.646197	0.0535827	1.82537	8.6574e-05	0.000133975	0.00161571	4.74283e-05	9.13819e-05	7.006e-05	9.82802e-05	6.92906e-05	0.000222974	0.000109659	0.00139576	0.00198565	0.00146572	5.8543e-05	5.95987e-05	2.4143e-05	744569	547589	728509	559920	1.83393e+06	1.03182e+06	1.17997e+07	1.60631e+07	9.36977e+06	512407	442545	200317	37387.7	40742.3	68255.5	353403	805506	658537	5.58481e+06	7.65504e+06	9.68239e+06	590363	537981	200317
AT2G20580.1;AT4G28470.1	14	11	38.1952	26S proteasome regulatory subunit S2 1A	9.07637	3.61444	12.573	0.00111148	0.000122459	0.000307511	8.84019e-05	0.00119238	0.00111936	0.0010227	9.12127e-05	0.000125132	0.000151031	0.000368318	0.000337785	0.000216429	0.000104174	7.88149e-05	8.22163e-05	9.71537e+06	8.74894e+06	7.58083e+06	737067	1.0292e+06	1.42109e+06	3.11375e+06	2.73254e+06	1.38354e+06	911804	585233	682155	487847	650948	710263	465213	452048	906987	1.47374e+06	1.30222e+06	1.42971e+06	1.05052e+06	711440	682155
AT4G09650.1	10	10	31.8461	ATP synthase delta-subunit gene	22.7004	1.19279	1.08814	0.000525208	2.31365e-05	0.000440318	0.000482665	0.000480453	0.000457198	0.000637973	1.76979e-05	2.21258e-05	2.95858e-05	0.000480058	0.00044115	0.000399747	0.000540078	0.000380081	0.000527837	3.91467e+06	3.57347e+06	4.72902e+06	143012	181981	278381	4.05839e+06	3.56872e+06	2.55542e+06	4.72712e+06	2.82226e+06	4.3795e+06	196571	265877	443072	90264.6	79930.6	177672	1.92084e+06	1.70071e+06	2.64068e+06	5.44629e+06	3.43088e+06	4.3795e+06
AT1G22300.1;AT1G22300.2;AT1G22300.3;AT1G34760.1;AT1G34760.2	14	10	44.2036	general regulatory factor 10	1.71666	1.13123	3.13984	0.000733743	0.000427425	0.000648624	0.000233688	0.000812594	0.000722521	0.000666114	0.000193822	0.000530806	0.000557645	0.000498077	0.00091726	0.000530535	0.000407134	0.000197456	9.64744e-05	6.62091e+06	5.64723e+06	4.93762e+06	1.56623e+06	4.3658e+06	5.24704e+06	4.21072e+06	7.42024e+06	3.3915e+06	3.5635e+06	1.46619e+06	800456	332462	420171	462615	988554	1.91757e+06	3.34882e+06	1.99294e+06	3.5362e+06	3.50465e+06	4.10564e+06	1.78238e+06	800456
AT2G20890.1	10	10	27.5608	photosystem II reaction center PSB29 protein	2.87445	7.5582	4.92586	0.00131936	0.000458996	0.00017456	0.000267844	0.0012588	0.00108743	0.00161186	0.000337584	0.000423692	0.000615711	0.00017779	0.000129462	0.000216429	0.000230749	0.000322014	0.000250768	1.02565e+07	8.49934e+06	1.1948e+07	2.72793e+06	3.4848e+06	5.79339e+06	1.50303e+06	1.04729e+06	1.38354e+06	2.01967e+06	2.39109e+06	2.08064e+06	515020	632377	1.11943e+06	1.72178e+06	1.53061e+06	3.69753e+06	711386	499098	1.42971e+06	2.32694e+06	2.90673e+06	2.08064e+06
AT2G39460.1;AT3G55280.1;AT3G55280.3	10	10	24.9552	ribosomal protein L23AA	0.52239	0.0720115	0.759604	0.000294339	0.000563447	0.00408739	0.00038749	0.000205872	0.000229677	0.000447466	0.000454281	0.000623125	0.000612933	0.0031162	0.00271414	0.00643182	0.000422661	0.000499737	0.000240071	1.67742e+06	1.79516e+06	3.31687e+06	3.67093e+06	5.12511e+06	5.76726e+06	2.63442e+07	2.19562e+07	4.11161e+07	3.69941e+06	3.71075e+06	1.99189e+06	84229.8	133566	310765	2.31697e+06	2.25108e+06	3.68084e+06	1.24688e+07	1.04635e+07	4.24879e+07	4.26223e+06	4.51099e+06	1.99189e+06
AT5G54500.1;AT4G27270.1;AT5G54500.2	10	10	27.4707	flavodoxin-like quinone reductase 1	0.833762	0.300748	1.33767	0.00052857	0.000633958	0.00175752	0.000395141	0.000573397	0.000523097	0.000489216	0.000693161	0.000493699	0.000715013	0.00133797	0.00145506	0.00247952	0.000433755	0.00030305	0.000448618	4.67196e+06	4.08853e+06	3.62635e+06	5.60126e+06	4.0606e+06	6.72775e+06	1.13111e+07	1.17708e+07	1.58506e+07	3.79651e+06	2.25027e+06	3.72222e+06	234597	304200	339760	3.53534e+06	1.78352e+06	4.29386e+06	5.35357e+06	5.60953e+06	1.63795e+07	4.3741e+06	2.73555e+06	3.72222e+06
AT3G04790.1	11	10	37.0128	Ribose 5-phosphate isomerase, type A protein	0.0547488	0.462107	0.0963764	0.000232276	0.00424258	0.000502646	0.00241009	0.000246421	0.000244124	0.000206284	0.00367961	0.00403852	0.00500961	0.000611059	0.000624933	0.000271947	0.00277763	0.00193534	0.00251732	2.00781e+06	1.90807e+06	1.52909e+06	2.9734e+07	3.32162e+07	4.71368e+07	5.16586e+06	5.05544e+06	1.73845e+06	2.43116e+07	1.43707e+07	2.08864e+07	100820	141967	143264	1.87671e+07	1.45894e+07	3.00842e+07	2.44501e+06	2.40923e+06	1.79645e+06	2.80103e+07	1.74697e+07	2.08864e+07
AT2G42740.1;AT3G58700.1;AT5G45775.1	11	10	29.8017	ribosomal protein large subunit 16A	0.484123	0.0686792	1.05711	0.000399988	0.000826213	0.00582401	0.000378378	0.000412411	0.000339437	0.000448117	0.000552879	0.00120189	0.000723873	0.00624758	0.00570222	0.00552222	0.000376517	0.000341463	0.000417153	3.36027e+06	2.65304e+06	3.3217e+06	4.46768e+06	9.88532e+06	6.81112e+06	5.28168e+07	4.61285e+07	3.53013e+07	3.29552e+06	2.53551e+06	3.46115e+06	168732	197395	311216	2.81986e+06	4.34188e+06	4.34707e+06	2.49983e+07	2.19831e+07	3.64792e+07	3.79689e+06	3.0823e+06	3.46115e+06
AT2G45470.1;AT3G60900.1	12	10	35.5117	FASCICLIN-like arabinogalactan protein 8	0.250745	0.129153	0.624183	0.000241737	0.000964076	0.00187171	0.000387285	0.000258291	0.00023966	0.00022726	0.000916072	0.000767121	0.00120903	0.00164615	0.0018684	0.00210058	0.00044576	0.000451205	0.000264889	2.10452e+06	1.87318e+06	1.68458e+06	7.40255e+06	6.30945e+06	1.13761e+07	1.39165e+07	1.51146e+07	1.34282e+07	3.90159e+06	3.35039e+06	2.19781e+06	105676	139371	157832	4.67225e+06	2.77127e+06	7.2606e+06	6.58671e+06	7.20304e+06	1.38762e+07	4.49516e+06	4.07291e+06	2.19781e+06
AT4G24190.2;AT4G24190.1	11	10	30.3815	Chaperone protein htpG family protein	7.45423	3.83541	3.24582	0.00112222	0.000150548	0.000292594	0.000345742	0.0010202	0.00112004	0.00122642	0.000168828	0.000165058	0.000117757	0.000290641	0.000273656	0.000313485	0.000254876	0.000431152	0.000351198	8.31245e+06	8.75421e+06	9.09089e+06	1.36425e+06	1.35758e+06	1.10801e+06	2.45707e+06	2.21376e+06	2.00398e+06	2.23085e+06	3.20148e+06	2.91392e+06	417400	651340	851744	861074	596281	707165	1.16293e+06	1.05499e+06	2.07084e+06	2.57024e+06	3.89189e+06	2.91392e+06
AT3G08510.1;AT3G08510.3;AT3G55940.1	11	10	26.7949	phospholipase C 2	3.4139	0.252164	1.70557	0.000229787	6.73092e-05	0.000911259	0.000134727	0.000177714	0.000244909	0.000266739	3.47468e-05	2.30947e-05	0.000144086	0.000685367	0.000803614	0.0012448	0.000128488	0.000169144	0.00010655	1.44799e+06	1.91421e+06	1.97722e+06	280781	189951	1.35574e+06	5.79406e+06	6.50089e+06	7.95748e+06	1.12461e+06	1.25597e+06	884055	72709.1	142423	185250	177220	83431.1	865278	2.74234e+06	3.09808e+06	8.22299e+06	1.2957e+06	1.52682e+06	884055
AT2G04390.1;AT2G05220.1;AT3G10610.1;AT5G04800.1	11	10	27.284	Ribosomal S17 family protein	5.70701	0.264854	21.4593	0.000637837	0.000111764	0.00240826	2.97231e-05	0.000349617	0.000817001	0.000746892	8.49602e-05	0.000124367	0.000125964	0.00161069	0.00119752	0.00441657	1.80246e-05	3.30834e-05	3.80612e-05	2.84864e+06	6.38569e+06	5.53638e+06	686542	1.0229e+06	1.18523e+06	1.36167e+07	9.6874e+06	2.82334e+07	157763	245658	315796	143041	475115	518715	433324	449282	756451	6.44479e+06	4.61665e+06	2.91754e+07	181765	298635	315796
AT1G17290.1;AT1G72330.1;AT1G72330.2;AT1G72330.3	12	10	32.2868	alanine aminotransferas	0.126159	1.75753	0.275887	5.81556e-05	0.000460969	3.30893e-05	0.000210795	7.07913e-05	5.16762e-05	5.19991e-05	0.000470064	0.000587869	0.000324975	2.75878e-05	2.65052e-05	4.51749e-05	0.000194887	0.000189353	0.000248145	576799	403902	385447	3.79847e+06	4.83513e+06	3.05778e+06	233226	214416	288785	1.70578e+06	1.40602e+06	2.05888e+06	28963.3	30051.6	36113.3	2.39747e+06	2.12371e+06	1.95157e+06	110386	102182	298420	1.96529e+06	1.70924e+06	2.05888e+06
AT1G76180.1	13	10	35.8435	Dehydrin family protein	24.622	0.466016	10.2586	0.000578546	2.34971e-05	0.00124147	5.63962e-05	0.000472736	0.000642081	0.000620822	1.8996e-05	4.30723e-05	8.42298e-06	0.00107839	0.00109268	0.00155334	7.99219e-05	4.43596e-05	4.49071e-05	3.85179e+06	5.01851e+06	4.60188e+06	153502	354263	79254.1	9.1167e+06	8.83934e+06	9.92987e+06	699529	329388	372598	193413	373393	431160	96885.4	155601	50582.5	4.31495e+06	4.2125e+06	1.02612e+07	805953	400421	372598
AT1G29670.1	10	10	29.9539	GDSL-like Lipase/Acylhydrolase superfamily protein	0.480319	2.6863	0.724961	0.00060874	0.00126737	0.000226609	0.000839686	0.000816187	0.000519987	0.000490046	0.00161441	0.0011542	0.00103349	0.000154864	0.000204599	0.000320363	0.000669447	0.000829131	0.00102048	6.65019e+06	4.06422e+06	3.6325e+06	1.30457e+07	9.49314e+06	9.72434e+06	1.30922e+06	1.65512e+06	2.04795e+06	5.85944e+06	6.15664e+06	8.467e+06	333932	302391	340336	8.234e+06	4.16962e+06	6.20638e+06	619655	788766	2.11628e+06	6.75088e+06	7.48433e+06	8.467e+06
AT1G47260.1;AT1G19580.1;AT1G19580.2	12	10	37.7734	gamma carbonic anhydrase 2	28.283	0.472632	1.79783	0.00057236	2.02369e-05	0.00121101	0.000318361	0.000523208	0.000622988	0.000570883	2.03607e-05	1.91759e-05	2.11741e-05	0.00130909	0.0013021	0.00102183	0.000343439	0.000191017	0.000420627	4.26303e+06	4.86928e+06	4.23171e+06	164529	157719	199233	1.1067e+07	1.05334e+07	6.53214e+06	3.00601e+06	1.41838e+06	3.48997e+06	214063	362290	396478	103846	69273.9	127157	5.23801e+06	5.01983e+06	6.75008e+06	3.46333e+06	1.72426e+06	3.48997e+06
AT1G80380.2;AT1G80380.1;AT1G80380.3;AT1G80380.4	10	10	30.7808	P-loop containing nucleoside triphosphate hydrolases superfamily protein	2.46807	21.1463	2.57043	0.000713505	0.000289094	3.37413e-05	0.000277581	0.000663641	0.000733127	0.000743746	0.000231981	0.000294068	0.000341234	3.93808e-05	3.52989e-05	2.65442e-05	0.000272601	0.000223686	0.000336457	5.40726e+06	5.73013e+06	5.51307e+06	1.87458e+06	2.41866e+06	3.21076e+06	332924	285553	169686	2.38598e+06	1.66096e+06	2.79161e+06	271520	426339	516531	1.18318e+06	1.06234e+06	2.04921e+06	157573	136084	175348	2.74898e+06	2.01915e+06	2.79161e+06
AT1G09640.1;AT1G09640.2	15	10	43.6212	Translation elongation factor EF1B, gamma chain	2.09004	3.44144	2.26955	0.00125703	0.000601436	0.000365261	0.000553865	0.00128033	0.00122507	0.00126568	0.000659461	0.000586813	0.000558034	0.000453261	0.000394898	0.000247625	0.00057175	0.000390987	0.000698858	1.04319e+07	9.57516e+06	9.38197e+06	5.32894e+06	4.82645e+06	5.25069e+06	3.83185e+06	3.19455e+06	1.58297e+06	5.00434e+06	2.90324e+06	5.79848e+06	523828	712421	879015	3.36345e+06	2.11989e+06	3.35116e+06	1.81362e+06	1.5224e+06	1.63578e+06	5.76568e+06	3.52933e+06	5.79848e+06
AT2G43030.1	11	10	34.8076	Ribosomal protein L3 family protein	0.197804	0.0249301	0.285286	6.22517e-05	0.000314715	0.00249705	0.000218208	6.06557e-05	3.88598e-05	8.72396e-05	0.000346462	0.000281523	0.000316159	0.00153981	0.00185054	0.00410078	0.00018691	0.000297086	0.000170628	494215	303729	646670	2.79968e+06	2.31548e+06	2.97482e+06	1.30175e+07	1.49701e+07	2.62146e+07	1.63596e+06	2.20599e+06	1.41572e+06	24816.4	22598.4	60587.8	1.76707e+06	1.01702e+06	1.89863e+06	6.16122e+06	7.13418e+06	2.70893e+07	1.88485e+06	2.68172e+06	1.41572e+06
AT2G24820.1	10	10	25.2855	translocon at the inner envelope membrane of chloroplasts 55-II	6.17083	4.20464	3.48582	0.00390481	0.000632786	0.000928691	0.0011202	0.00460561	0.00399089	0.00311795	0.000541637	0.00070878	0.000647941	0.000987192	0.00109432	0.000704563	0.00103112	0.000950031	0.00137945	3.75259e+07	3.11929e+07	2.3112e+07	4.37684e+06	5.82961e+06	6.09665e+06	8.34568e+06	8.85255e+06	4.50399e+06	9.02501e+06	7.05438e+06	1.14454e+07	1.88432e+06	2.32084e+06	2.16541e+06	2.76252e+06	2.56051e+06	3.89108e+06	3.95003e+06	4.21879e+06	4.65426e+06	1.0398e+07	8.57567e+06	1.14454e+07
AT3G44890.1	10	10	33.9898	ribosomal protein L9	1.36232	0.133963	1.29459	0.000186022	0.000136547	0.00138861	0.000143692	0.000206669	0.00016929	0.000182106	0.000172225	0.000131466	0.000105952	0.000937546	0.00121434	0.00201394	0.000105697	0.000223832	0.000101546	1.68391e+06	1.32317e+06	1.34988e+06	1.3917e+06	1.08129e+06	996927	7.92597e+06	9.82345e+06	1.28743e+07	925134	1.66205e+06	842533	84555.9	98447.9	126473	878399	474929	636270	3.75138e+06	4.68148e+06	1.33039e+07	1.06588e+06	2.02047e+06	842533
AT2G30930.1	10	10	32.4464	unknown protein; FUNCTIONS IN: molecular_function unknown; INVOLVED IN: biological_process unknown; LOCATED IN: chloroplast, plasma membrane, membrane; EXPRESSED IN: 24 plant structures; EXPRESSED DURING: 14 growth stages; BEST Arabidopsis thaliana protein match is: unknown protein (TAIR:AT1G06540.1); Has 194 Blast hits to 176 proteins in 78 species: Archae - 0; Bacteria - 101; Metazoa - 15; Fung…	11.0586	0.467431	5.41703	0.000439849	3.97744e-05	0.000940993	8.11974e-05	0.000527871	0.000352173	0.000439503	4.46175e-05	3.89287e-05	3.5777e-05	0.000878589	0.000735659	0.00120873	9.87526e-05	6.48686e-05	7.9971e-05	4.30103e+06	2.75259e+06	3.25784e+06	360543	320182	336635	7.42756e+06	5.95116e+06	7.72692e+06	864348	481676	663525	215971	204801	305234	227563	140632	214851	3.51548e+06	2.8361e+06	7.98473e+06	995847	585551	663525
AT1G61520.1;AT1G61520.2	11	10	39.206	photosystem I light harvesting complex gene 3	23.7235	0.508321	0.201857	0.00653669	0.000275537	0.0128594	0.0323828	0.00679364	0.00692332	0.00589312	0.000461009	0.000209083	0.000156519	0.0120175	0.0140081	0.0125525	0.0258244	0.033974	0.0373501	5.53537e+07	5.41128e+07	4.36832e+07	3.7253e+06	1.71968e+06	1.47273e+06	1.01596e+08	1.1332e+08	8.0243e+07	2.26033e+08	2.52271e+08	3.09896e+08	2.77953e+06	4.02616e+06	4.09277e+06	2.35129e+06	755326	939940	4.80854e+07	5.40039e+07	8.29203e+07	2.6042e+08	3.06674e+08	3.09896e+08
AT5G19760.1	10	10	26.1941	Mitochondrial substrate carrier family protein	22.2734	2.32083	3.55796	0.00229893	0.000103214	0.000990563	0.000646137	0.00216706	0.00249527	0.00223446	0.000105072	0.000111236	9.33348e-05	0.00116356	0.0008863	0.00092183	0.000610042	0.000566213	0.000762157	1.7657e+07	1.9503e+07	1.65631e+07	849057	914903	878212	9.83668e+06	7.16978e+06	5.89289e+06	5.33949e+06	4.20437e+06	6.32367e+06	886624	1.45109e+06	1.55183e+06	535898	401848	560503	4.65572e+06	3.41685e+06	6.08951e+06	6.15183e+06	5.11105e+06	6.32367e+06
AT5G36700.3;AT5G36790.1	10	10	23.8485	2-phosphoglycolate phosphatase 1	0.183308	0.94784	0.340991	0.000130286	0.000710753	0.000137456	0.000382082	0.000144008	0.000150647	9.6204e-05	0.000837697	0.000415259	0.000879303	0.000149272	0.000159288	0.000103808	0.000457592	0.00032917	0.000359483	1.17336e+06	1.17746e+06	713118	6.76922e+06	3.41544e+06	8.2736e+06	1.26194e+06	1.28857e+06	663605	4.00515e+06	2.44422e+06	2.98266e+06	58919.1	87606.6	66813.5	4.27251e+06	1.50015e+06	5.28047e+06	597277	614086	685746	4.61448e+06	2.97133e+06	2.98266e+06
AT2G47170.1;AT1G10630.1;AT1G70490.1;AT3G62290.1;AT5G14670.1	10	10	35.4805	Ras-related small GTP-binding family protein	4.74469	0.707952	3.4111	0.00147199	0.00031024	0.00207923	0.00043153	0.00105176	0.00115814	0.00220608	0.000202544	0.000251549	0.000476628	0.0026394	0.00272763	0.000870651	0.000636565	0.000266789	0.000391235	8.5696e+06	9.05204e+06	1.63527e+07	1.6367e+06	2.06895e+06	4.48472e+06	2.23134e+07	2.20654e+07	5.56572e+06	5.57164e+06	1.98102e+06	3.24611e+06	430313	673499	1.53212e+06	1.03303e+06	908736	2.86229e+06	1.0561e+07	1.05155e+07	5.75142e+06	6.41929e+06	2.40823e+06	3.24611e+06
AT3G04840.1	21	10	64.9791	Ribosomal protein S3Ae	0.983624	0.0555777	2.0215	0.000207357	0.000210809	0.00373093	0.000102575	0.000209542	0.00023191	0.000180618	0.000121707	0.000303666	0.000207053	0.00361691	0.00447955	0.00309634	9.45979e-05	8.5344e-05	0.000127784	1.70732e+06	1.81261e+06	1.33884e+06	983484	2.49761e+06	1.94822e+06	3.05772e+07	3.62377e+07	1.97936e+07	827984	633715	1.06024e+06	85731.2	134864	125439	620743	1.09701e+06	1.24341e+06	1.44722e+07	1.72695e+07	2.0454e+07	953950	770377	1.06024e+06
AT1G48030.1	19	10	50.7438	mitochondrial lipoamide dehydrogenase 1	0.0874063	0.915896	0.169913	0.000122845	0.00140545	0.000134125	0.000722987	0.000118873	0.000136974	0.000112687	0.0017607	0.0011726	0.00128304	0.000158474	0.000139165	0.000104736	0.000695755	0.000543136	0.000930071	968565	1.07059e+06	835302	1.42277e+07	9.64446e+06	1.20725e+07	1.33973e+06	1.12579e+06	669537	6.08971e+06	4.03301e+06	7.71687e+06	48635.4	79655	78261.2	8.9801e+06	4.23609e+06	7.70503e+06	634099	536507	691876	7.01618e+06	4.90274e+06	7.71687e+06
AT4G34670.1	22	10	60.1852	Ribosomal protein S3Ae	0.485479	0.0368979	0.893699	0.000100057	0.0002061	0.00271173	0.000111958	0.00011162	0.000106963	8.15877e-05	0.000137546	0.000282446	0.000198307	0.00267185	0.00316942	0.00229392	0.000119279	0.000100767	0.000115828	909469	836025	604775	1.11147e+06	2.32307e+06	1.86593e+06	2.25877e+07	2.56393e+07	1.46641e+07	1.04401e+06	748239	961038	45668	62202.8	56662.6	701527	1.02035e+06	1.19089e+06	1.06908e+07	1.22187e+07	1.51534e+07	1.20284e+06	909599	961038
AT3G09630.1;AT3G09630.2	35	10	116.089	Ribosomal protein L4/L1 family	0.21619	0.0273714	0.270932	0.00013379	0.000618855	0.00488795	0.000493813	0.000107913	0.00011747	0.000175987	0.000486547	0.000794784	0.000575233	0.00515026	0.00362037	0.00589321	0.000547852	0.000316207	0.000617381	879258	918150	1.30452e+06	3.93167e+06	6.53698e+06	5.41252e+06	4.35401e+07	2.92873e+07	3.76729e+07	4.79517e+06	2.34796e+06	5.12246e+06	44151	68313.2	122223	2.48154e+06	2.8712e+06	3.45444e+06	2.06076e+07	1.39572e+07	3.89299e+07	5.52469e+06	2.85431e+06	5.12246e+06
AT3G14415.1;AT3G14415.2	31	10	95.0144	Aldolase-type TIM barrel family protein	0.133054	0.358951	0.245514	0.000113829	0.000855511	0.000317116	0.000463637	9.90315e-05	0.000102684	0.000139772	0.00109048	0.000784866	0.000691185	0.000305483	0.000236522	0.000409344	0.00037366	0.000622407	0.000394844	806896	802580	1.03607e+06	8.81192e+06	6.45541e+06	6.50354e+06	2.58254e+06	1.91336e+06	2.61677e+06	3.27052e+06	4.62163e+06	3.27605e+06	40517.4	59714.4	97071.3	5.5618e+06	2.83537e+06	4.15077e+06	1.22232e+06	911835	2.70408e+06	3.76808e+06	5.61829e+06	3.27605e+06
AT1G18080.1	13	10	35.593	Transducin/WD40 repeat-like superfamily protein	1.01114	0.143991	0.559662	0.00033826	0.000334533	0.00234917	0.000604401	0.000331353	0.00039058	0.000292847	0.000306964	0.000310766	0.000385869	0.00262411	0.00337846	0.00104493	0.000625587	0.000547644	0.000639972	2.69983e+06	3.05277e+06	2.17075e+06	2.4805e+06	2.556e+06	3.63075e+06	2.21841e+07	2.73303e+07	6.67985e+06	5.47555e+06	4.06648e+06	5.3099e+06	135569	227136	203382	1.56561e+06	1.12266e+06	2.31726e+06	1.04998e+07	1.30246e+07	6.90272e+06	6.30858e+06	4.94343e+06	5.3099e+06
AT3G23990.1	16	10	44.7352	heat shock protein 60	0.277316	0.23737	0.306825	0.000126025	0.000454445	0.000530921	0.000410739	0.000112284	0.000120985	0.000144806	0.000577633	0.000412819	0.000372884	0.000510116	0.000461289	0.000621358	0.000286796	0.000593517	0.000351903	914873	945621	1.07338e+06	4.66771e+06	3.39537e+06	3.50856e+06	4.31249e+06	3.73163e+06	3.97209e+06	2.51023e+06	4.40711e+06	2.91976e+06	45939.3	70357.1	100567	2.94611e+06	1.49133e+06	2.23928e+06	2.04111e+06	1.77835e+06	4.10462e+06	2.89213e+06	5.35751e+06	2.91976e+06
AT5G58070.1	10	10	26.5196	temperature-induced lipocalin	13.9109	0.856764	4.8525	0.0010368	7.45317e-05	0.00121014	0.000213663	0.00109986	0.000965328	0.00104522	6.59732e-05	9.46509e-05	6.29709e-05	0.00106696	0.00116855	0.0013949	0.000213626	0.000173002	0.000254363	8.96152e+06	7.54502e+06	7.74773e+06	533113	778490	592510	9.02e+06	9.4531e+06	8.91702e+06	1.86979e+06	1.28461e+06	2.11047e+06	449993	561372	725901	336484	341932	378159	4.26919e+06	4.50499e+06	9.21453e+06	2.15426e+06	1.56164e+06	2.11047e+06
AT2G05990.1	11	9	33.7011	NAD(P)-binding Rossmann-fold superfamily protein	0.312196	2.34851	0.648814	0.00016457	0.000527135	7.00741e-05	0.000253647	0.000179492	0.000139255	0.000174962	0.000490137	0.000619364	0.000471904	8.46888e-05	6.21087e-05	6.34249e-05	0.000270748	0.000273614	0.000216579	1.46248e+06	1.08842e+06	1.29692e+06	3.96067e+06	5.09417e+06	4.44027e+06	715955	502433	405450	2.36976e+06	2.0317e+06	1.79697e+06	73436.8	80981.6	121511	2.49985e+06	2.23749e+06	2.83392e+06	338863	239440	418977	2.73029e+06	2.46984e+06	1.79697e+06
AT3G06510.1;AT3G06510.2	10	9	24.6764	Glycosyl hydrolase superfamily protein	29.7074	4.4151	4.04512	0.000323776	1.08988e-05	7.33337e-05	8.0041e-05	0.000338914	0.000312835	0.000319579	8.60666e-06	2.07712e-05	3.31866e-06	0.000103834	7.17443e-05	4.44227e-05	7.24039e-05	7.66263e-05	9.1093e-05	2.76143e+06	2.44512e+06	2.3689e+06	69548.2	170840	31226.2	877809	580380	283977	633726	568982	755806	138662	181925	221947	43896.6	75037	19929.5	415469	276587	293451	730139	691684	755806
AT5G09650.1	9	9	28.4242	pyrophosphorylase 6	0.0227816	0.156054	0.0741937	2.4271e-05	0.00106538	0.00015553	0.00032713	2.00759e-05	2.70767e-05	2.56603e-05	0.000707296	0.00119652	0.00129232	0.000189673	0.000169747	0.00010717	0.000428615	0.000337614	0.000215161	163576	211632	190209	5.71548e+06	9.84116e+06	1.21598e+07	1.60349e+06	1.37318e+06	685092	3.75153e+06	2.50693e+06	1.7852e+06	8213.79	15746.1	17821	3.60743e+06	4.32248e+06	7.76078e+06	758934	654404	707950	4.32227e+06	3.04755e+06	1.7852e+06
AT4G15530.5;AT4G15530.1;AT4G15530.2;AT4G15530.3	9	9	22.3452	pyruvate orthophosphate dikinase	0.303134	1.62248	0.362839	0.000122563	0.000404318	7.55402e-05	0.000337788	0.000138589	9.77711e-05	0.000131328	0.000502782	0.000321967	0.000388206	9.18327e-05	6.50505e-05	6.97375e-05	0.000327341	0.000313133	0.00037289	1.1292e+06	764180	973477	4.06286e+06	2.64813e+06	3.65273e+06	776349	526230	445804	2.8651e+06	2.32514e+06	3.09389e+06	56701.7	56857.4	91207.1	2.56434e+06	1.16312e+06	2.33129e+06	367448	250781	460678	3.30099e+06	2.82657e+06	3.09389e+06
AT5G61790.1	9	9	21.8777	calnexin 1	104.826	2.5579	5.64167	0.00120321	1.14782e-05	0.00047039	0.000213272	0.00114451	0.00141311	0.00105202	2.03373e-05	5.58779e-06	8.5095e-06	0.000430832	0.000454491	0.000525847	0.000212723	0.000242557	0.000184536	9.3253e+06	1.10449e+07	7.79814e+06	164340	45958.8	80068.2	3.64223e+06	3.67663e+06	3.36153e+06	1.86189e+06	1.80109e+06	1.53111e+06	468260	821772	730624	103726	20186.2	51102	1.72388e+06	1.75214e+06	3.47369e+06	2.14515e+06	2.1895e+06	1.53111e+06
AT5G43940.1;AT5G43940.2	9	9	21.9501	GroES-like zinc-binding dehydrogenase family protein	0.427873	1.55276	0.543393	0.000383675	0.000896702	0.000247091	0.000706072	0.000359572	0.00034458	0.000446871	0.000975326	0.000894273	0.000820506	0.000308445	0.000316552	0.000116277	0.000737016	0.000748355	0.000632845	2.92974e+06	2.69324e+06	3.31246e+06	7.88137e+06	7.35526e+06	7.72036e+06	2.60758e+06	2.56077e+06	743310	6.45085e+06	5.55685e+06	5.25076e+06	147114	200386	310352	4.97447e+06	3.23061e+06	4.92738e+06	1.23417e+06	1.22036e+06	768110	7.43226e+06	6.7552e+06	5.25076e+06
AT2G27530.1	14	9	47.9621	Ribosomal protein L1p/L10e family	0.100079	0.00994962	0.662124	1.42724e-05	0.000142611	0.00143447	2.15555e-05	7.54672e-06	1.49267e-05	2.03439e-05	0.000104894	0.000168995	0.000153946	0.00137398	0.0010082	0.00192123	1.88831e-05	1.97888e-05	2.59947e-05	61489.7	116667	150801	847622	1.38996e+06	1.44852e+06	1.16156e+07	8.15593e+06	1.22816e+07	165277	146940	215680	3087.64	8680.38	14128.8	534992	610503	924489	5.49767e+06	3.8868e+06	1.26914e+07	190422	178628	215680
AT3G08940.2;AT3G08940.1	14	9	45.4055	light harvesting complex photosystem II	6.7213	2.40038	0.230841	0.000961305	0.000143024	0.000400481	0.00416435	0.000760727	0.00110136	0.00102183	9.25223e-05	0.000129872	0.000206676	0.000367573	0.000524516	0.000309352	0.00397148	0.00447202	0.00404957	6.19831e+06	8.60823e+06	7.57439e+06	747650	1.06818e+06	1.94467e+06	3.10745e+06	4.24311e+06	1.97757e+06	3.4761e+07	3.32066e+07	3.35996e+07	311241	640479	709660	471892	469171	1.24115e+06	1.47076e+06	2.02211e+06	2.04355e+06	4.00494e+07	4.03677e+07	3.35996e+07
AT3G46780.1	10	9	32.0969	plastid transcriptionally active 16	45.3316	12.0245	1.22726	0.00148016	3.26518e-05	0.000123095	0.00120606	0.00163927	0.00149385	0.00130735	3.03412e-05	3.76485e-05	2.99656e-05	0.000118119	0.000136947	0.00011422	0.00119023	0.00132872	0.00109924	1.33566e+07	1.1676e+07	9.69083e+06	245180	309653	281954	998571	1.10784e+06	730161	1.04177e+07	9.86626e+06	9.12051e+06	670684	868727	907953	154750	136007	179952	472625	527955	754522	1.20026e+07	1.19939e+07	9.12051e+06
AT5G11420.1;AT5G25460.1	9	9	23.5775	Protein of unknown function, DUF642	0.158225	0.525392	0.253449	4.83384e-05	0.000305504	9.20045e-05	0.000190723	4.44571e-05	3.64174e-05	6.41408e-05	0.000290996	0.000366519	0.000258998	8.89372e-05	6.61434e-05	0.000120933	0.000229979	0.000197729	0.00014446	362231	284639	475448	2.35146e+06	3.01456e+06	2.43698e+06	751871	535072	773075	2.01292e+06	1.46822e+06	1.1986e+06	18189	21178	44545.7	1.48417e+06	1.32407e+06	1.55536e+06	355862	254995	798869	2.31916e+06	1.78484e+06	1.1986e+06
ATCG00130.1	10	9	30.1627	ATPase, F0 complex, subunit B/B', bacterial/chloroplast	2.99052	0.94241	0.451474	0.00055359	0.000185115	0.00058742	0.00122618	0.000515519	0.000474938	0.000670314	0.000166909	0.000137915	0.00025052	0.000593455	0.000458867	0.000709937	0.00126949	0.000898456	0.00151061	4.20038e+06	3.71212e+06	4.96874e+06	1.34875e+06	1.13433e+06	2.35721e+06	5.01704e+06	3.71204e+06	4.53834e+06	1.11114e+07	6.67141e+06	1.25336e+07	210917	276193	465532	851290	498226	1.50445e+06	2.37457e+06	1.76902e+06	4.68976e+06	1.28018e+07	8.11012e+06	1.25336e+07
AT1G69740.1	9	9	24.4716	Aldolase superfamily protein	0.0858756	0.723468	0.922332	1.50503e-05	0.000175257	2.0803e-05	1.63177e-05	1.32252e-05	1.80167e-05	1.3909e-05	0.00016969	0.000186388	0.000169693	2.26603e-05	2.09149e-05	1.88337e-05	1.33936e-05	2.24298e-05	1.31295e-05	107757	140818	103101	1.37122e+06	1.53301e+06	1.59669e+06	191569	169193	120396	117230	166550	108937	5410.92	10477.3	9659.78	865473	673337	1.01906e+06	90670.2	80630.9	124413	135065	202467	108937
AT4G02620.1	10	9	36.1099	vacuolar ATPase subunit F family protein	9.65891	0.538801	8.41471	0.000526817	5.45421e-05	0.000977759	6.26067e-05	0.000487279	0.000524548	0.000568625	4.16377e-05	3.86078e-05	8.33809e-05	0.000793819	0.000946205	0.00119325	5.16252e-05	8.20437e-05	5.41511e-05	3.97029e+06	4.09987e+06	4.21497e+06	336464	317543	784554	6.71091e+06	7.65439e+06	7.62799e+06	451858	609209	449296	199364	305043	394909	212365	139473	500727	3.17629e+06	3.64779e+06	7.8825e+06	520602	740586	449296
AT1G55480.1	9	9	22.1994	protein containing PDZ domain, a K-box domain, and a TPR region	4.08824	7.24168	2.45636	0.000514072	0.000125744	7.09879e-05	0.000209282	0.000568612	0.000491541	0.000482062	0.000119408	0.000135408	0.000122417	8.66399e-05	6.55643e-05	6.07596e-05	0.000208194	0.000174652	0.000245001	4.63298e+06	3.84189e+06	3.57332e+06	964902	1.11371e+06	1.15185e+06	732450	530387	388412	1.82225e+06	1.29686e+06	2.03279e+06	232640	285848	334791	609015	489168	735150	346670	252762	401371	2.09948e+06	1.57653e+06	2.03279e+06
AT2G47470.1;AT2G47470.2;AT2G47470.3;AT2G47470.4	9	9	30.3133	thioredoxin family protein	1.3671	1.31051	1.75676	0.000535344	0.000391592	0.000408501	0.000304734	0.000599457	0.000496114	0.000510462	0.000432916	0.000430102	0.000311758	0.00033172	0.000457223	0.000436559	0.000228228	0.00035191	0.000334062	4.8843e+06	3.87763e+06	3.78383e+06	3.49829e+06	3.53752e+06	2.93342e+06	2.80434e+06	3.69873e+06	2.79075e+06	1.9976e+06	2.61308e+06	2.77174e+06	245259	288508	354515	2.20801e+06	1.55377e+06	1.8722e+06	1.3273e+06	1.76268e+06	2.88386e+06	2.30151e+06	3.1766e+06	2.77174e+06
AT3G62030.1;AT3G62030.2;AT3G62030.3	9	9	29.7086	rotamase CYP 4	0.212025	3.26953	0.339374	0.00169685	0.0080031	0.00051899	0.00499995	0.00170051	0.00187305	0.001517	0.00711647	0.009118	0.00777482	0.000681265	0.000570582	0.000305125	0.00459149	0.004086	0.00632237	1.38555e+07	1.46398e+07	1.12449e+07	5.75064e+07	7.49941e+07	7.31554e+07	5.75938e+06	4.61576e+06	1.95054e+06	4.01877e+07	3.03403e+07	5.24572e+07	695741	1.08924e+06	1.05356e+06	3.62962e+07	3.29393e+07	4.66901e+07	2.72593e+06	2.19969e+06	2.01562e+06	4.63018e+07	3.68832e+07	5.24572e+07
AT3G42050.1	10	9	31.2542	vacuolar ATP synthase subunit H family protein	12.4302	0.760743	5.17698	0.00125654	0.000101088	0.00165173	0.000242717	0.00151241	0.00128777	0.000969445	0.000132572	9.38427e-05	7.68479e-05	0.00169777	0.00195433	0.00130309	0.000302543	0.000184761	0.000240848	1.23229e+07	1.00652e+07	7.18607e+06	1.07128e+06	771842	723082	1.43528e+07	1.58097e+07	8.33013e+06	2.64805e+06	1.37193e+06	1.99833e+06	618781	748884	673278	676161	339012	461494	6.79322e+06	7.5343e+06	8.60807e+06	3.05092e+06	1.66779e+06	1.99833e+06
AT1G63770.2;AT1G63770.1;AT1G63770.3;AT1G63770.4;AT1G63770.5	9	9	23.0575	Peptidase M1 family protein	0.222588	1.28521	0.290233	0.000129541	0.000581977	0.000100794	0.000446335	0.000142572	0.000125378	0.000120674	0.000735285	0.000524976	0.000485669	0.000105837	8.14062e-05	0.000115138	0.000322313	0.000410913	0.000605778	1.16166e+06	979954	894507	5.94166e+06	4.31784e+06	4.56979e+06	894742	658541	736034	2.8211e+06	3.0512e+06	5.02619e+06	58331.3	72911.6	83808.2	3.75018e+06	1.8965e+06	2.91658e+06	423483	313836	760592	3.25029e+06	3.7092e+06	5.02619e+06
AT2G33150.1	9	9	28.7823	peroxisomal 3-ketoacyl-CoA thiolase 3	1.63679	4.05756	3.03994	0.00148428	0.000906829	0.000365807	0.000488261	0.00168653	0.00125552	0.0015108	0.00113645	0.000813451	0.000770587	0.000355006	0.00033806	0.000404355	0.000393362	0.000558994	0.000512426	1.37416e+07	9.81314e+06	1.11989e+07	9.18335e+06	6.69051e+06	7.25066e+06	3.00121e+06	2.73476e+06	2.58488e+06	3.44296e+06	4.15076e+06	4.25164e+06	690021	730128	1.04925e+06	5.79624e+06	2.93864e+06	4.6276e+06	1.42048e+06	1.30328e+06	2.67112e+06	3.96676e+06	5.04589e+06	4.25164e+06
AT3G28940.1	9	9	28.9926	AIG2-like (avirulence induced gene) family protein	0.0433139	0.282537	0.137475	0.000208464	0.00481287	0.000737829	0.00151638	0.000195745	0.000249832	0.000179816	0.0056216	0.00523534	0.00358166	0.000533481	0.000629446	0.00105056	0.00147796	0.00143649	0.00163469	1.5949e+06	1.95269e+06	1.3329e+06	4.54268e+07	4.30598e+07	3.37008e+07	4.51002e+06	5.09195e+06	6.71581e+06	1.29361e+07	1.06665e+07	1.35632e+07	80086.2	145286	124882	2.86719e+07	1.89129e+07	2.15089e+07	2.1346e+06	2.42663e+06	6.93988e+06	1.49042e+07	1.29668e+07	1.35632e+07
AT5G27850.1;AT3G05590.1	9	9	22.3077	Ribosomal protein L18e/L15 superfamily protein	1.18742	0.0742396	5.40984	0.000249541	0.000210155	0.0033613	4.61273e-05	0.000246354	0.000294686	0.000207584	0.00013233	0.0002395	0.000258635	0.00391466	0.00320902	0.00296022	6.61011e-05	3.63466e-05	3.59342e-05	2.00726e+06	2.30327e+06	1.53873e+06	1.06933e+06	1.96985e+06	2.43356e+06	3.30943e+07	2.59596e+07	1.89235e+07	578561	269888	298149	100792	171370	144167	674924	865209	1.55318e+06	1.56636e+07	1.23714e+07	1.95549e+07	666581	328091	298149
AT1G70730.1;AT1G70730.2;AT1G70730.3	13	9	33.3954	Phosphoglucomutase/phosphomannomutase family protein	0.896056	2.62167	1.94302	0.000247229	0.000275908	9.4302e-05	0.00012724	0.000276951	0.000227496	0.00023724	0.000172255	0.000357094	0.000298375	8.64143e-05	0.000100244	9.62476e-05	0.000150181	0.000125786	0.000105752	2.25656e+06	1.77811e+06	1.75855e+06	1.39195e+06	2.93704e+06	2.80749e+06	730542	810933	615272	1.31448e+06	934011	877436	113311	132297	164763	878556	1.29002e+06	1.79183e+06	345767	386460	635801	1.51446e+06	1.13543e+06	877436
AT4G39080.1	18	9	50.9963	vacuolar proton ATPase A3	60.9296	1.80889	7.13802	0.000648086	1.06366e-05	0.000358278	9.07936e-05	0.000732828	0.000658851	0.000552579	2.09177e-05	4.43337e-06	6.5588e-06	0.000336958	0.000385054	0.000352821	7.71252e-05	0.000119344	7.5911e-05	5.97099e+06	5.14959e+06	4.09603e+06	169031	36463.8	61713.6	2.84863e+06	3.11492e+06	2.25544e+06	675051	886182	629839	299827	383145	383765	106687	16015.8	39387.5	1.34826e+06	1.48445e+06	2.33069e+06	777750	1.07729e+06	629839
AT3G49120.1	26	9	85.2045	peroxidase CB	0.0237019	0.165103	0.168198	9.69696e-05	0.00409121	0.000587327	0.000576521	0.000113224	8.71765e-05	9.05082e-05	0.00298448	0.00636549	0.00292368	0.000354934	0.000479485	0.000927563	0.00076679	0.000437029	0.000525743	922535	681372	670898	2.41168e+07	5.23551e+07	2.75097e+07	3.0006e+06	3.87882e+06	5.92954e+06	6.71145e+06	3.24512e+06	4.36213e+06	46324.1	50696.2	62857.8	1.52218e+07	2.29957e+07	1.75575e+07	1.42019e+06	1.8485e+06	6.12738e+06	7.73251e+06	3.94494e+06	4.36213e+06
AT4G38970.1;AT4G38970.2	29	9	96.9407	fructose-bisphosphate aldolase 2	0.132276	0.919693	0.173598	0.000747637	0.00565208	0.00081292	0.00430671	0.000594224	0.000685271	0.000963418	0.00465668	0.00580057	0.00649899	0.00101161	0.000927984	0.000499164	0.00555185	0.00384884	0.00351944	4.84166e+06	5.35608e+06	7.1414e+06	3.76295e+07	4.77088e+07	6.11508e+07	8.55213e+06	7.50699e+06	3.19095e+06	4.85934e+07	2.85792e+07	2.92011e+07	243119	398509	669092	2.37505e+07	2.09549e+07	3.90283e+07	4.04774e+06	3.57755e+06	3.29742e+06	5.59863e+07	3.47424e+07	2.92011e+07
AT2G24200.1;AT2G24200.3	14	9	50.0862	Cytosol aminopeptidase family protein	0.0359836	0.049299	0.0737369	3.73587e-05	0.00103821	0.000757798	0.000506648	2.7819e-05	4.89154e-05	3.53416e-05	0.000923662	0.0009755	0.00121548	0.000822005	0.00084407	0.000607318	0.000447208	0.000628845	0.000443892	226666	382323	261972	7.46388e+06	8.02334e+06	1.14368e+07	6.94919e+06	6.82816e+06	3.88234e+06	3.91426e+06	4.66943e+06	3.683e+06	11381.8	28446	24544.7	4.71096e+06	3.52405e+06	7.29932e+06	3.28907e+06	3.25404e+06	4.01187e+06	4.50976e+06	5.67641e+06	3.683e+06
AT4G35090.1;AT4G35090.2	17	9	49.7786	catalase 2	0.491555	0.697429	0.969834	0.000379282	0.000771596	0.000543828	0.000391079	0.000292152	0.000436283	0.00040941	0.000669374	0.000880986	0.000764428	0.000442092	0.000511859	0.000677534	0.000321479	0.000541653	0.000310105	2.38041e+06	3.40999e+06	3.03478e+06	5.40904e+06	7.24597e+06	7.19271e+06	3.73742e+06	4.14072e+06	4.3312e+06	2.8138e+06	4.022e+06	2.57296e+06	119530	253714	284335	3.41401e+06	3.18261e+06	4.59062e+06	1.76893e+06	1.97331e+06	4.47571e+06	3.24188e+06	4.88935e+06	2.57296e+06
AT5G14740.1;AT5G14740.2;AT5G14740.3;AT5G14740.4;AT5G14740.5	22	9	71.3857	carbonic anhydrase 2	0.623418	0.35698	0.511165	0.000381036	0.000611204	0.00106739	0.000745426	0.000418487	0.000340694	0.000383927	0.000622591	0.000638354	0.000572668	0.00112455	0.000948609	0.001129	0.000888931	0.000508225	0.000839123	3.40978e+06	2.66287e+06	2.84588e+06	5.031e+06	5.25036e+06	5.38839e+06	9.50692e+06	7.67383e+06	7.21725e+06	7.78051e+06	3.77378e+06	6.96227e+06	171218	198126	266636	3.17541e+06	2.30609e+06	3.43904e+06	4.49964e+06	3.65706e+06	7.45806e+06	8.96421e+06	4.5876e+06	6.96227e+06
AT4G35830.1;AT4G35830.2	17	9	41.387	aconitase 1	0.0725481	0.173374	0.122103	5.17237e-05	0.000712957	0.000298336	0.000423605	4.06045e-05	7.23093e-05	4.22572e-05	0.00065702	0.000702347	0.000779503	0.000351341	0.00033647	0.000207197	0.000607081	0.000286077	0.000377658	330840	565170	313234	5.30922e+06	5.7767e+06	7.33456e+06	2.97022e+06	2.7219e+06	1.32453e+06	5.31357e+06	2.12424e+06	3.13346e+06	16612.8	42050.4	29347.5	3.35101e+06	2.53727e+06	4.68115e+06	1.40581e+06	1.29715e+06	1.36872e+06	6.12196e+06	2.58233e+06	3.13346e+06
AT1G23310.1;AT1G23310.2	14	9	43.4856	glutamate:glyoxylate aminotransferase	0.19374	2.41048	0.292798	0.000202765	0.00104658	8.4118e-05	0.000692509	0.000197448	0.000219737	0.000191111	0.00119055	0.00111238	0.000836812	0.000111106	6.63378e-05	7.49106e-05	0.000752284	0.000511667	0.000813578	1.60878e+06	1.71747e+06	1.41662e+06	9.62055e+06	9.14915e+06	7.87379e+06	939282	536644	478873	6.58448e+06	3.79934e+06	6.75032e+06	80783	127785	132726	6.07218e+06	4.01853e+06	5.0253e+06	444564	255744	494851	7.58623e+06	4.61867e+06	6.75032e+06
AT2G27020.1	9	9	26.9277	20S proteasome alpha subunit G1	0.281196	0.282425	0.938892	8.61629e-05	0.000306416	0.000305083	9.17709e-05	7.77804e-05	7.58363e-05	0.000104872	0.000309582	0.000362988	0.000246677	0.000324093	0.000302811	0.000288344	0.000112548	6.19027e-05	0.000100862	633745	592738	777372	2.50166e+06	2.98552e+06	2.32105e+06	2.73987e+06	2.44961e+06	1.84327e+06	985097	459653	836857	31822.8	44101.5	72833.6	1.57897e+06	1.31132e+06	1.48137e+06	1.29678e+06	1.16739e+06	1.90477e+06	1.13497e+06	558778	836857
AT5G45390.1	9	9	30.5817	CLP protease P4	0.857143	1.7283	0.938683	0.000316943	0.000369767	0.000183384	0.000337647	0.000335344	0.000350846	0.00026464	0.000200775	0.000548333	0.000360193	0.000177883	0.000227072	0.000145198	0.000424164	0.000257761	0.000331015	2.73234e+06	2.74222e+06	1.96166e+06	1.62241e+06	4.50996e+06	3.38916e+06	1.50382e+06	1.83691e+06	928192	3.71256e+06	1.91398e+06	2.74646e+06	137201	204029	183792	1.02401e+06	1.98088e+06	2.16307e+06	711760	875402	959161	4.27738e+06	2.32673e+06	2.74646e+06
ATCG00470.1	9	9	28.1234	ATP synthase epsilon chain	1.10626	0.238577	0.245246	0.000202611	0.000183149	0.00084925	0.000826153	0.000221526	0.000204458	0.00018185	0.000248258	0.000176143	0.000125047	0.000777972	0.000944299	0.000825478	0.000847038	0.0007842	0.000847221	1.80496e+06	1.59804e+06	1.34797e+06	2.00611e+06	1.44875e+06	1.1766e+06	6.57694e+06	7.63897e+06	5.27695e+06	7.41384e+06	5.82301e+06	7.02946e+06	90634.3	118899	126294	1.26619e+06	636325	750942	3.11288e+06	3.64044e+06	5.45302e+06	8.54176e+06	7.07875e+06	7.02946e+06
AT2G34460.1	9	9	25.307	NAD(P)-binding Rossmann-fold superfamily protein	67.2788	13.5747	8.09658	0.000938264	1.39459e-05	6.91184e-05	0.000115884	0.000891562	0.000799514	0.00112372	4.29265e-06	1.77359e-05	1.98093e-05	9.1713e-05	5.9717e-05	5.59251e-05	9.87809e-05	8.48649e-05	0.000164006	7.26434e+06	6.24901e+06	8.32963e+06	34687.8	145875	186391	775337	483085	357507	864596	630157	1.36077e+06	364770	464946	780420	21893.8	64071.8	118960	366969	230220	369435	996132	766052	1.36077e+06
AT5G13510.1	9	9	30.5763	Ribosomal protein L10 family protein	0.52006	0.0496078	0.626472	0.00012593	0.000242145	0.00253851	0.000201014	0.000126553	0.000120457	0.00013078	0.000263722	0.000234716	0.000227997	0.00195922	0.00245277	0.00320353	0.000155652	0.000307882	0.000139509	1.03114e+06	941492	969412	2.13107e+06	1.9305e+06	2.14528e+06	1.65632e+07	1.98418e+07	2.04789e+07	1.36237e+06	2.28615e+06	1.15752e+06	51777.5	70049.9	90826.2	1.34506e+06	847924	1.36919e+06	7.83938e+06	9.45587e+06	2.11621e+07	1.56964e+06	2.77916e+06	1.15752e+06
AT4G33090.1	9	8	25.0552	aminopeptidase M1	0.302221	1.43708	0.57793	8.82588e-05	0.000292034	6.14156e-05	0.000152715	5.75191e-05	0.000105211	0.000102047	0.000249023	0.000280467	0.000346613	8.05328e-05	5.63692e-05	4.73446e-05	0.000126934	0.000178727	0.000152485	468658	822327	756429	2.01229e+06	2.30679e+06	3.26138e+06	680821	456002	302655	1.11101e+06	1.32712e+06	1.26518e+06	23533.2	61183.6	70871.4	1.27009e+06	1.0132e+06	2.08151e+06	322234	217313	312753	1.28004e+06	1.61332e+06	1.26518e+06
AT2G43750.1	9	8	27.3349	O-acetylserine (thiol) lyase B	0.0685096	0.659363	0.200643	6.28641e-05	0.000917595	9.53406e-05	0.000313313	4.97699e-05	4.72052e-05	9.16171e-05	0.000958416	0.000954419	0.000839951	9.14658e-05	3.3379e-05	0.000161177	0.000267462	0.000324689	0.000347789	405519	368957	679118	7.74472e+06	7.84995e+06	7.90332e+06	773248	270021	1.03034e+06	2.341e+06	2.41095e+06	2.88563e+06	20362.7	27451.5	63628	4.88822e+06	3.44789e+06	5.04415e+06	365980	128682	1.06472e+06	2.69716e+06	2.93088e+06	2.88563e+06
AT1G69840.1	9	8	27.3092	SPFH/Band 7/PHB domain-containing membrane-associated protein family	4.88503	0.869592	3.29928	0.000583497	0.000119446	0.000671001	0.000176856	0.000660642	0.000513984	0.000575865	0.000166504	0.000128275	6.35585e-05	0.000730308	0.000691979	0.000590716	0.000145304	0.000215414	0.00016985	5.38282e+06	4.01731e+06	4.26864e+06	1.34548e+06	1.05504e+06	598039	6.17399e+06	5.59781e+06	3.77621e+06	1.27179e+06	1.59954e+06	1.40926e+06	270292	298900	399937	849222	463402	381687	2.92216e+06	2.6677e+06	3.9022e+06	1.46528e+06	1.94449e+06	1.40926e+06
ATCG00270.1	9	8	34.7975	photosystem II reaction center protein D	28.3674	3.83482	0.265736	0.00478902	0.000168821	0.00124882	0.0180217	0.00574376	0.00371777	0.00490552	0.000157746	0.00017196	0.000176757	0.00125075	0.00147862	0.00101711	0.0169982	0.0187298	0.0183371	4.67994e+07	2.90581e+07	3.63625e+07	1.27471e+06	1.41435e+06	1.66316e+06	1.05738e+07	1.19614e+07	6.50195e+06	1.4878e+08	1.39076e+08	1.52145e+08	2.34998e+06	2.16202e+06	3.40688e+06	804555	621216	1.06148e+06	5.00459e+06	5.70034e+06	6.71889e+06	1.71415e+08	1.69068e+08	1.52145e+08
AT3G48000.1;AT1G23800.1	9	8	23.1344	aldehyde dehydrogenase 2B4	0.196571	1.3354	0.332755	5.72805e-05	0.000291398	4.28941e-05	0.00017214	4.52683e-05	4.64437e-05	8.01295e-05	0.000351277	0.000269704	0.000253214	5.31163e-05	3.81001e-05	3.74658e-05	0.000145832	0.000186797	0.000183791	368841	363005	593965	2.83858e+06	2.21828e+06	2.38256e+06	449042	308213	239504	1.27642e+06	1.38704e+06	1.52493e+06	18520.9	27008.7	55649.8	1.79162e+06	974322	1.52062e+06	212533	146883	247495	1.47061e+06	1.68616e+06	1.52493e+06
AT1G62750.1	9	8	27.7468	Translation elongation factor EFG/EF2 protein	1.7442	7.56309	1.58944	0.000445447	0.000255389	5.88976e-05	0.000280253	0.000338102	0.000501541	0.000496699	0.000154532	0.00033907	0.000272563	4.82141e-05	5.6273e-05	7.22056e-05	0.000314975	0.000309072	0.000216713	2.75481e+06	3.92005e+06	3.68181e+06	1.24874e+06	2.7888e+06	2.56462e+06	407599	455225	461581	2.75687e+06	2.29499e+06	1.79808e+06	138330	291664	344957	788163	1.22491e+06	1.63682e+06	192918	216943	476982	3.17629e+06	2.78991e+06	1.79808e+06
AT4G26690.1	9	8	26.4252	PLC-like phosphodiesterase family protein	0.11238	0.0321164	0.16621	3.25396e-05	0.000289549	0.00101318	0.000195774	3.30854e-05	3.2329e-05	3.22046e-05	0.000240932	0.000285117	0.000342598	0.000786616	0.000853839	0.00139908	0.000181981	0.00025871	0.000146631	269576	252684	238719	1.94691e+06	2.34505e+06	3.22359e+06	6.65002e+06	6.90719e+06	8.94377e+06	1.59281e+06	1.92103e+06	1.21661e+06	13536.4	18800.5	22366	1.22883e+06	1.03e+06	2.0574e+06	3.14747e+06	3.2917e+06	9.24217e+06	1.83514e+06	2.3353e+06	1.21661e+06
AT5G37510.2;AT5G37510.1	10	8	27.0559	NADH-ubiquinone dehydrogenase, mitochondrial, putative	2.44722	0.560411	1.04388	0.000241217	9.85677e-05	0.000430429	0.000231076	0.000299343	0.00015586	0.000268448	0.000131447	9.05815e-05	7.36746e-05	0.000490987	0.000458045	0.000342254	0.000173048	0.000207544	0.000312638	2.43901e+06	1.2182e+06	1.98989e+06	1.06219e+06	745019	693224	4.15078e+06	3.70539e+06	2.1879e+06	1.51463e+06	1.5411e+06	2.59398e+06	122472	90637.9	186437	670421	327231	442438	1.96457e+06	1.76585e+06	2.26089e+06	1.74506e+06	1.87344e+06	2.59398e+06
AT3G54050.1	10	8	34.2261	high cyclic electron flow 1	0.0235549	0.324708	0.035364	4.81542e-05	0.00204434	0.0001483	0.00136167	4.89513e-05	3.8639e-05	5.68722e-05	0.00226001	0.00219601	0.00167701	0.000154728	0.000151164	0.000139009	0.0012777	0.000991083	0.00181623	398849	302003	421569	1.82625e+07	1.80619e+07	1.57794e+07	1.30806e+06	1.22285e+06	888628	1.11833e+07	7.3592e+06	1.50694e+07	20027.8	22469.9	39497.6	1.15267e+07	7.93321e+06	1.00709e+07	619108	582763	918277	1.28847e+07	8.94623e+06	1.50694e+07
AT2G30970.1	10	8	23.6405	aspartate aminotransferase 1	0.490315	4.57186	0.819788	0.000184042	0.000375355	4.02554e-05	0.0002245	0.000231683	0.000156529	0.000163914	0.000407248	0.000338155	0.000380661	4.73716e-05	4.71275e-05	2.6267e-05	0.000236746	0.000185811	0.000250942	1.88773e+06	1.22343e+06	1.21503e+06	3.29087e+06	2.78128e+06	3.58175e+06	400478	381241	167914	2.07216e+06	1.37972e+06	2.08209e+06	94790.1	91026.9	113838	2.07709e+06	1.22161e+06	2.28598e+06	189547	181685	173517	2.38741e+06	1.67726e+06	2.08209e+06
AT3G18080.1;AT3G18070.1;AT3G18070.2	8	8	19.8913	B-S glucosidase 44	2.22812	4.93723	1.12315	0.00102218	0.000458766	0.000207036	0.000910101	0.000911774	0.000996299	0.00115848	0.000308103	0.000608897	0.000459298	0.000205993	0.000142844	0.000272271	0.00101727	0.000839556	0.000873482	7.42902e+06	7.78709e+06	8.58731e+06	2.4897e+06	5.00808e+06	4.32166e+06	1.74146e+06	1.15555e+06	1.74052e+06	8.90378e+06	6.23405e+06	7.24735e+06	373040	579383	804563	1.57142e+06	2.19967e+06	2.75822e+06	824235	550690	1.79859e+06	1.02584e+07	7.57844e+06	7.24735e+06
ATCG00340.1	11	8	35.2045	Photosystem I, PsaA/PsaB protein	56.0215	1.94971	0.4053	0.00260981	4.65859e-05	0.00133857	0.00643921	0.00261078	0.00271984	0.00249881	4.24018e-05	3.34646e-05	6.38914e-05	0.00110253	0.00152572	0.00138745	0.00523749	0.00757265	0.00650751	2.12723e+07	2.12583e+07	1.85226e+07	342638	275241	601171	9.32071e+06	1.23424e+07	8.86939e+06	4.58419e+07	5.62301e+07	5.39933e+07	1.06817e+06	1.58169e+06	1.73542e+06	216262	120893	383687	4.41151e+06	5.88194e+06	9.16532e+06	5.28162e+07	6.83562e+07	5.39933e+07
AT5G01600.1	8	8	23.6477	ferretin 1	1.41932	0.108328	0.597221	0.000606058	0.000427006	0.00559464	0.0010148	0.000105872	0.000679478	0.00103282	0.000411337	0.000488896	0.000380785	0.00466583	0.00475968	0.00735841	0.00126118	0.000971749	0.000811459	862633	5.31081e+06	7.65587e+06	3.32391e+06	4.02109e+06	3.58291e+06	3.94447e+07	3.85037e+07	4.70393e+07	1.10387e+07	7.21564e+06	6.73274e+06	43316.2	395141	717294	2.09795e+06	1.76616e+06	2.28673e+06	1.86692e+07	1.83494e+07	4.86088e+07	1.27181e+07	8.7717e+06	6.73274e+06
AT1G57720.1	13	8	44.6856	Translation elongation factor EF1B, gamma chain	1.71979	2.62844	2.53447	0.00190818	0.00110954	0.000725974	0.00075289	0.00196746	0.00211711	0.00163997	0.00161816	0.000955689	0.000754766	0.000546708	0.000970821	0.000660393	0.000552381	0.000809951	0.000896339	1.60306e+07	1.65473e+07	1.21564e+07	1.30759e+07	7.8604e+06	7.1018e+06	4.62184e+06	7.85352e+06	4.22163e+06	4.8348e+06	6.01422e+06	7.43699e+06	804958	1.23117e+06	1.13895e+06	8.2531e+06	3.45248e+06	4.53259e+06	2.18753e+06	3.74269e+06	4.36248e+06	5.57036e+06	7.3112e+06	7.43699e+06
AT5G08080.3;AT5G08080.1;AT5G08080.2	8	8	17.9952	syntaxin of plants 132	1.27524	0.0555122	1.57391	2.52773e-05	1.98216e-05	0.000455346	1.60601e-05	2.65171e-05	2.31223e-05	2.61924e-05	1.71055e-05	1.64262e-05	2.59331e-05	0.000334325	0.000455484	0.000576231	9.81041e-06	2.12482e-05	1.71218e-05	216058	180724	194153	138225	135103	244011	2.82636e+06	3.68467e+06	3.68361e+06	85867.2	157777	142061	10849.1	13446.4	18190.6	87243.2	59340.5	155736	1.33772e+06	1.75597e+06	3.80651e+06	98930.8	191802	142061
AT4G00570.1	8	8	19.5963	NAD-dependent malic enzyme 2	0.697501	1.3291	0.379109	6.20501e-05	8.89607e-05	4.66859e-05	0.000163673	8.74513e-05	4.2623e-05	5.6076e-05	8.29009e-05	8.60069e-05	9.79741e-05	3.67784e-05	4.13441e-05	6.19351e-05	0.000116708	0.000235333	0.000138979	712542	333141	415667	669902	707393	921865	310923	334456	395926	1.02151e+06	1.74744e+06	1.15312e+06	35779.5	24786.8	38944.7	422821	310705	588363	147160	159389	409136	1.17692e+06	2.12428e+06	1.15312e+06
AT2G19940.1	8	8	22.9835	oxidoreductases, acting on the aldehyde or oxo group of donors, NAD or NADP as acceptor;copper ion binding	0.545156	1.66442	0.559917	0.000364986	0.000669507	0.000219286	0.000651857	0.000342022	0.000346538	0.000406397	0.000735101	0.000858416	0.000415004	0.000107737	0.000217131	0.000332991	0.000569618	0.000899173	0.000486779	2.78675e+06	2.70855e+06	3.01244e+06	5.94016e+06	7.06034e+06	3.90488e+06	910807	1.75649e+06	2.12868e+06	4.98567e+06	6.67673e+06	4.03884e+06	139934	201524	282242	3.74924e+06	3.10108e+06	2.49222e+06	431087	837078	2.1997e+06	5.74417e+06	8.11659e+06	4.03884e+06
AT1G15690.1;AT1G15690.2	8	8	23.1332	Inorganic H pyrophosphatase family protein	21.4988	1.04661	1.93245	0.000294307	1.36895e-05	0.0002812	0.000152297	0.000379218	0.000236551	0.000267151	8.81654e-06	1.79225e-05	1.43294e-05	0.000284688	0.000303186	0.000255726	0.000111106	0.000202374	0.000143413	3.08982e+06	1.84889e+06	1.98027e+06	71244.2	147410	134829	2.40674e+06	2.45264e+06	1.63475e+06	972471	1.50271e+06	1.18991e+06	155152	137563	185536	44967.1	64746.1	86052.1	1.13911e+06	1.16884e+06	1.6893e+06	1.12042e+06	1.82677e+06	1.18991e+06
AT5G35170.1;AT5G35170.2;AT5G47840.1	8	8	23.4933	adenylate kinase family protein	4.9973	3.86251	1.58365	0.000351547	7.03473e-05	9.10151e-05	0.000221985	0.000417936	0.000338802	0.000297901	4.3333e-05	9.64636e-05	7.12454e-05	5.16955e-05	0.000111335	0.000110015	0.000322424	0.000234743	0.000108786	3.40529e+06	2.64808e+06	2.20821e+06	350163	793399	670367	437031	900651	703282	2.82207e+06	1.74306e+06	902610	170993	197026	206892	221012	348480	427850	206848	429216	726747	3.25141e+06	2.11896e+06	902610
AT2G44060.1	8	8	22.0955	Late embryogenesis abundant protein, group 2	53.4552	1.15654	3.16642	0.00101241	1.89394e-05	0.000875381	0.000319734	0.00104202	0.00112787	0.000867352	2.95036e-05	1.88609e-05	8.4538e-06	0.000928796	0.00111948	0.00057787	0.00024895	0.000429533	0.000280719	8.49024e+06	8.81541e+06	6.4293e+06	238411	155128	79544.1	7.852e+06	9.05609e+06	3.69409e+06	2.17898e+06	3.18946e+06	2.32915e+06	426328	655894	602375	150478	68136.1	50767.6	3.71637e+06	4.31579e+06	3.81734e+06	2.51048e+06	3.87728e+06	2.32915e+06
AT3G20390.1	8	8	25.6076	endoribonuclease L-PSP family protein	0.0900502	0.586258	0.335206	9.04295e-05	0.00100421	0.000154249	0.000269773	8.80874e-05	9.97859e-05	8.34153e-05	0.000415228	0.000598129	0.00199928	0.000182996	0.000185968	9.37813e-05	0.000406645	0.000240442	0.000162232	717725	779928	618321	3.35536e+06	4.91952e+06	1.88118e+07	1.54704e+06	1.5044e+06	599506	3.55923e+06	1.78538e+06	1.34605e+06	36039.8	58029.1	57931.8	2.11779e+06	2.16077e+06	1.20063e+07	732219	716940	619509	4.10072e+06	2.17041e+06	1.34605e+06
AT4G14090.1	8	8	21.6654	UDP-Glycosyltransferase superfamily protein	0.206185	0.41617	0.0406367	2.457e-05	0.000119165	5.90385e-05	0.000604627	2.40528e-05	2.72402e-05	2.24171e-05	0.000100684	0.00012894	0.00012787	5.12178e-05	6.52957e-05	6.06019e-05	0.00072387	0.00070523	0.000384781	195979	212910	166168	813602	1.06052e+06	1.20317e+06	432993	528214	387404	6.33579e+06	5.23662e+06	3.19256e+06	9840.87	15841.1	15568.7	513520	465804	767900	204936	251727	400329	7.29969e+06	6.36591e+06	3.19256e+06
AT2G47510.1;AT5G50950.1;AT5G50950.2;AT5G50950.3	8	8	25.1658	fumarase 1	0.692948	3.42054	1.51281	0.000212104	0.000306089	6.20087e-05	0.000140205	0.000212385	0.000199989	0.000223936	0.000333341	0.000327286	0.000257639	6.27299e-05	7.50467e-05	4.82495e-05	0.00014405	0.000108606	0.000167959	1.73049e+06	1.56312e+06	1.65994e+06	2.69364e+06	2.69188e+06	2.4242e+06	530316	607096	308440	1.26082e+06	806442	1.39357e+06	86894.4	116301	155523	1.70014e+06	1.18234e+06	1.5472e+06	251000	289319	318731	1.45263e+06	980354	1.39357e+06
AT1G78380.1;AT1G17170.1	8	8	22.3271	glutathione S-transferase TAU 19	0.18171	0.541744	0.555841	0.000344296	0.00189476	0.000635532	0.000619415	0.000348381	0.000422128	0.000262378	0.00143212	0.00245464	0.00179753	0.000628879	0.000801774	0.000475943	0.00072362	0.000497637	0.000636987	2.83856e+06	3.29936e+06	1.9449e+06	1.15726e+07	2.0189e+07	1.69134e+07	5.31651e+06	6.48601e+06	3.04251e+06	6.3336e+06	3.69516e+06	5.28513e+06	142535	245483	182221	7.30424e+06	8.86752e+06	1.07947e+07	2.51632e+06	3.09099e+06	3.14402e+06	7.29717e+06	4.49203e+06	5.28513e+06
AT1G53850.1;AT3G14290.1	8	8	19.1888	20S proteasome alpha subunit E1	0.331803	0.228162	1.11111	4.65531e-05	0.000140303	0.000204036	4.18978e-05	4.04175e-05	4.82142e-05	5.10277e-05	0.000132809	0.000157819	0.000130283	0.000154316	0.000130669	0.000327122	4.03322e-05	4.00148e-05	4.53465e-05	329317	376842	378246	1.07319e+06	1.29803e+06	1.22586e+06	1.30458e+06	1.05706e+06	2.09116e+06	353014	297126	376243	16536.3	28038.2	35438.7	677366	570128	782385	617461	503753	2.16093e+06	406720	361202	376243
AT5G15090.1	9	8	26.903	voltage dependent anion channel 3	39.9282	3.09545	9.68186	0.00299777	7.50791e-05	0.000968444	0.000309628	0.00336162	0.00280789	0.00282381	0.000111247	8.83588e-05	2.56318e-05	0.000968016	0.00118496	0.000752351	0.000292581	0.00028161	0.000354692	2.739e+07	2.19465e+07	2.09317e+07	898957	726737	241176	8.18356e+06	9.58585e+06	4.80948e+06	2.56086e+06	2.09107e+06	2.94291e+06	1.37536e+06	1.63289e+06	1.96113e+06	567393	319201	153926	3.8733e+06	4.56825e+06	4.96995e+06	2.95047e+06	2.54201e+06	2.94291e+06
AT1G65960.2;AT1G65960.1;AT2G02010.1;AT3G17760.1;AT5G17330.1	10	8	34.909	glutamate decarboxylase 2	1.09189	1.24256	1.77162	0.000976038	0.000893896	0.000785506	0.00055093	0.000897045	0.00113239	0.000898675	0.000788396	0.0010436	0.000849695	0.000866828	0.00106411	0.000425586	0.000615305	0.000631934	0.000405551	7.30901e+06	8.8508e+06	6.66149e+06	6.37083e+06	8.58343e+06	7.99501e+06	7.32812e+06	8.60815e+06	2.7206e+06	5.38555e+06	4.69237e+06	3.36489e+06	367014	658527	624128	4.02107e+06	3.77005e+06	5.10267e+06	3.46842e+06	4.10232e+06	2.81137e+06	6.20489e+06	5.70429e+06	3.36489e+06
AT4G13930.1;AT4G13890.1	8	8	21.4436	serine hydroxymethyltransferase 4	1.82691	2.20681	4.11121	0.000748837	0.000409893	0.00033933	0.000182145	0.000924868	0.00064731	0.000674333	0.000391844	0.000433366	0.00040447	0.000475052	0.000277406	0.000265533	0.0001939	0.000148479	0.000204057	7.53571e+06	5.05938e+06	4.99854e+06	3.1664e+06	3.56437e+06	3.80576e+06	4.01607e+06	2.24409e+06	1.69745e+06	1.69714e+06	1.10252e+06	1.69308e+06	378397	376434	468323	1.99853e+06	1.56556e+06	2.42896e+06	1.90081e+06	1.06945e+06	1.75408e+06	1.95534e+06	1.34028e+06	1.69308e+06
AT1G54780.1	8	8	21.8129	thylakoid lumen 18.3 kDa protein	18.9367	20.5613	3.8712	0.0032637	0.000172348	0.00015873	0.000843072	0.00335632	0.00270874	0.00372605	0.000212405	0.000152419	0.000152222	0.000185685	0.000159699	0.000130808	0.00108099	0.000590817	0.000857415	2.73469e+07	2.11715e+07	2.76196e+07	1.71639e+06	1.25362e+06	1.4323e+06	1.56977e+06	1.29189e+06	836202	9.4615e+06	4.38706e+06	7.11403e+06	1.37319e+06	1.57523e+06	2.58774e+06	1.08333e+06	550621	914138	742975	615667	864102	1.09009e+07	5.33314e+06	7.11403e+06
AT5G13420.1	9	8	32.2317	Aldolase-type TIM barrel family protein	0.0561907	0.838939	0.196284	3.90842e-05	0.000695563	4.65876e-05	0.000199121	3.8369e-05	4.00846e-05	3.8799e-05	0.000864541	0.000607556	0.000614592	3.94205e-05	4.04041e-05	5.99383e-05	0.000174989	0.000158513	0.00026386	312626	313301	287600	6.98614e+06	4.99705e+06	5.78286e+06	333259	326852	383161	1.53162e+06	1.17703e+06	2.18927e+06	15698.1	23310.6	26945.8	4.40943e+06	2.19483e+06	3.69081e+06	157732	155765	395945	1.76463e+06	1.43086e+06	2.18927e+06
AT2G27710.1;AT2G27710.4	11	8	38.3556	60S acidic ribosomal protein family	0.0824522	0.00168934	0.0832865	2.15417e-06	2.61263e-05	0.00127516	2.58646e-05	2.33086e-06	1.70612e-06	2.42554e-06	6.55982e-05	7.48974e-06	5.29101e-06	0.000650622	0.000664848	0.00251001	1.83571e-05	3.15803e-05	2.76564e-05	18991.6	13335	17979.5	530083	61602	49784.5	5.50033e+06	5.37833e+06	1.60455e+07	160674	234497	229467	953.64	992.167	1684.54	334571	27057.1	31774.1	2.60331e+06	2.56311e+06	1.65808e+07	185118	285066	229467
AT1G11840.2;AT1G11840.5;AT1G11840.6	9	8	24.1365	glyoxalase I homolog	0.044427	0.154705	0.0913376	3.15259e-05	0.000709612	0.000203781	0.000345158	3.02507e-05	2.72857e-05	3.70414e-05	0.000819584	0.000640713	0.000668539	0.000196529	0.000192216	0.000222598	0.00034947	0.000412452	0.000273552	246479	213265	274572	6.62285e+06	5.26977e+06	6.29046e+06	1.66145e+06	1.55494e+06	1.42298e+06	3.0588e+06	3.06263e+06	2.26968e+06	12376.7	15867.6	25725.2	4.18013e+06	2.31461e+06	4.01477e+06	786366	741027	1.47045e+06	3.52415e+06	3.72309e+06	2.26968e+06
AT3G10920.1;AT3G10920.2	8	8	24.8204	manganese superoxide dismutase 1	0.108154	1.81776	0.478963	0.000189379	0.001751	0.000104183	0.000395393	0.000205945	0.000162984	0.000199207	0.00146921	0.00188305	0.00190075	9.97831e-05	8.29386e-05	0.000129826	0.000456747	0.000329385	0.000400047	1.67802e+06	1.27388e+06	1.47663e+06	1.18723e+07	1.54878e+07	1.78847e+07	843561	670937	829927	3.99775e+06	2.44582e+06	3.31922e+06	84259.7	94780.9	138349	7.49342e+06	6.80263e+06	1.14146e+07	399259	319743	857617	4.60596e+06	2.97327e+06	3.31922e+06
AT3G22200.1;AT3G22200.2	8	8	30.2805	Pyridoxal phosphate (PLP)-dependent transferases superfamily protein	0.171555	0.906632	0.272564	0.000218494	0.00127361	0.000240995	0.000801625	0.000202217	0.000204803	0.000248462	0.00120827	0.00135654	0.00125602	0.000196299	0.000262227	0.00026446	0.000807333	0.000900769	0.000696772	1.64764e+06	1.60075e+06	1.84174e+06	9.76371e+06	1.11573e+07	1.18182e+07	1.6595e+06	2.1213e+06	1.69059e+06	7.06632e+06	6.68858e+06	5.78117e+06	82734.3	119100	172556	6.16254e+06	4.90057e+06	7.54276e+06	785447	1.01093e+06	1.74699e+06	8.14136e+06	8.13099e+06	5.78117e+06
AT2G35490.1	9	8	29.3294	Plastid-lipid associated protein PAP / fibrillin family protein	95.5048	19.8247	5.65684	0.00534896	5.60073e-05	0.000269813	0.000945574	0.00570416	0.00570609	0.00463663	7.18914e-05	3.17376e-05	6.43928e-05	0.00025022	0.000285645	0.000273575	0.000523348	0.00129683	0.00101654	4.64768e+07	4.45988e+07	3.43694e+07	580937	261037	605890	2.11535e+06	2.31075e+06	1.74885e+06	4.58069e+06	9.62952e+06	8.43432e+06	2.33378e+06	3.31829e+06	3.22013e+06	366669	114654	386698	1.0012e+06	1.10121e+06	1.80721e+06	5.27758e+06	1.17061e+07	8.43432e+06
AT3G27830.1;AT3G27850.1	9	8	24.5648	ribosomal protein L12-A	0.876919	0.21457	0.784661	0.000391995	0.000447014	0.00182689	0.000499572	0.000586938	0.000268669	0.000320378	0.000634774	0.000424208	0.000282059	0.00152955	0.00182912	0.00212198	0.000378224	0.000696408	0.000424085	4.78229e+06	2.09992e+06	2.37483e+06	5.12945e+06	3.48904e+06	2.65397e+06	1.29308e+07	1.47968e+07	1.3565e+07	3.31046e+06	5.17112e+06	3.51867e+06	240137	156241	222502	3.23755e+06	1.53247e+06	1.69385e+06	6.12016e+06	7.0516e+06	1.40176e+07	3.81411e+06	6.28628e+06	3.51867e+06
AT3G50820.1	21	8	65.8375	photosystem II subunit O-2	1.31202	0.430905	0.0769457	9.24918e-05	7.04959e-05	0.000214646	0.00120204	0.000105983	9.14268e-05	8.00651e-05	8.31587e-05	6.21994e-05	6.61297e-05	0.000185324	0.000272151	0.000186462	0.000905853	0.00187056	0.000829701	863540	714593	593488	671984	511580	622232	1.56672e+06	2.20159e+06	1.19197e+06	7.92863e+06	1.38897e+07	6.8841e+06	43361.7	53167.9	55605.1	424135	224699	397128	741532	1.04919e+06	1.23174e+06	9.13486e+06	1.68851e+07	6.8841e+06
AT5G66570.1	22	8	62.6808	PS II oxygen-evolving complex 1	6.33358	1.49807	0.199567	0.000389528	6.1502e-05	0.00026002	0.00195186	0.000451256	0.000366206	0.000351122	4.15161e-05	5.96262e-05	8.33637e-05	0.000253282	0.00021557	0.000311208	0.00170172	0.00196462	0.00218925	3.67678e+06	2.86227e+06	2.60271e+06	335481	490416	784392	2.14123e+06	1.74387e+06	1.98943e+06	1.48946e+07	1.45881e+07	1.81644e+07	184625	212962	243854	211745	215403	500624	1.01345e+06	831062	2.0558e+06	1.71606e+07	1.77341e+07	1.81644e+07
AT4G09000.1;AT4G09000.2	24	8	75.9242	general regulatory factor 1	4.93245	1.40379	7.05164	0.00225667	0.000457515	0.00160756	0.000320021	0.00247504	0.0022399	0.00205507	0.000376245	0.000530714	0.000465586	0.0018828	0.00222246	0.000717416	0.000414167	0.000224106	0.00032179	2.01663e+07	1.75071e+07	1.52334e+07	3.04034e+06	4.36504e+06	4.38082e+06	1.59171e+07	1.79787e+07	4.58615e+06	3.62507e+06	1.66408e+06	2.66991e+06	1.01263e+06	1.30258e+06	1.42725e+06	1.91896e+06	1.91723e+06	2.79598e+06	7.53358e+06	8.56798e+06	4.73917e+06	4.17657e+06	2.02294e+06	2.66991e+06
AT1G33590.1;AT1G33612.1	14	8	37.8683	Leucine-rich repeat (LRR) family protein	0.083981	0.2185	0.215092	9.10278e-05	0.00108391	0.000416603	0.000423205	9.71604e-05	0.000102794	7.31288e-05	0.000974574	0.00111157	0.00116559	0.000342653	0.000334285	0.000572871	0.000367502	0.000639492	0.00026262	791651	803442	542072	7.87529e+06	9.1425e+06	1.09673e+07	2.89677e+06	2.70422e+06	3.66213e+06	3.21662e+06	4.74849e+06	2.17898e+06	39751.9	59778.6	50787.8	4.97063e+06	4.01561e+06	6.99969e+06	1.37105e+06	1.28873e+06	3.78432e+06	3.70599e+06	5.77252e+06	2.17898e+06
AT3G49110.1	15	8	51.0639	peroxidase CA	0.140209	1.44297	2.99866	9.08381e-05	0.000647877	6.29524e-05	3.02929e-05	0.000109465	6.78509e-05	9.51986e-05	0.00045838	0.000893805	0.000591445	4.58252e-05	5.54296e-05	8.76024e-05	1.32188e-05	2.46568e-05	5.30032e-05	891906	530323	705666	3.70406e+06	7.35141e+06	5.56507e+06	387404	448401	560007	115699	183087	439771	44786.1	39457.7	66115.3	2.33788e+06	3.22892e+06	3.5518e+06	183359	213691	578692	133301	222570	439771
AT2G41840.1	15	8	49.892	Ribosomal protein S5 family protein	0.269311	0.033629	0.418661	5.22668e-05	0.000194076	0.00155422	0.000124843	4.78065e-05	4.76944e-05	6.12994e-05	0.000196555	0.000256587	0.000129087	0.00124261	0.00134492	0.00207512	0.00011758	0.000121297	0.000135652	389522	372780	454386	1.58831e+06	2.11039e+06	1.21462e+06	1.0505e+07	1.08799e+07	1.32654e+07	1.02913e+06	900681	1.12551e+06	19559.4	27736	42572.3	1.00249e+06	926934	775208	4.97204e+06	5.18492e+06	1.3708e+07	1.1857e+06	1.09492e+06	1.12551e+06
AT1G58380.1;AT1G58983.1;AT3G57490.1	14	8	43.1976	Ribosomal protein S5 family protein	0.460461	0.0290986	0.473975	5.74578e-05	0.000124783	0.00197459	0.000121225	4.18148e-05	6.20249e-05	6.85337e-05	0.000118204	0.000105596	0.00015055	0.0020422	0.00199301	0.00188856	0.00015708	5.8884e-05	0.000147712	340701	484787	508011	955174	868510	1.41656e+06	1.72647e+07	1.61226e+07	1.20728e+07	1.37487e+06	437238	1.22557e+06	17107.9	36069.7	47596.5	602875	381471	904096	8.1714e+06	7.68343e+06	1.24756e+07	1.58404e+06	531529	1.22557e+06
AT2G01250.1;AT2G01250.2	20	8	57.3507	Ribosomal protein L30/L7 family protein	0.493569	0.0386081	0.938058	0.000395524	0.000801356	0.0102446	0.000421642	0.00043202	0.00035295	0.000401603	0.000672567	0.00098134	0.000750163	0.00898529	0.0119922	0.00975635	0.000374812	0.000445269	0.000444845	3.52005e+06	2.75866e+06	2.97691e+06	5.43484e+06	8.07137e+06	7.05849e+06	7.59612e+07	9.70116e+07	6.23684e+07	3.2806e+06	3.30631e+06	3.69091e+06	176755	205253	278913	3.4303e+06	3.54514e+06	4.50495e+06	3.59526e+07	4.6232e+07	6.44493e+07	3.7797e+06	4.01932e+06	3.69091e+06
AT1G55490.1;AT3G13470.1	14	8	46.6474	chaperonin 60 beta	0.720362	0.716077	0.861421	0.00051795	0.000719013	0.000723316	0.000601273	0.000558441	0.000496856	0.000498552	0.000679315	0.000689856	0.000787867	0.000783403	0.000798565	0.000587979	0.000625372	0.000546581	0.000631867	4.55011e+06	3.88343e+06	3.69555e+06	5.48937e+06	5.67396e+06	7.41325e+06	6.62285e+06	6.46005e+06	3.75871e+06	5.47367e+06	4.05859e+06	5.24265e+06	228478	288939	346244	3.46472e+06	2.49214e+06	4.73137e+06	3.13461e+06	3.07861e+06	3.88412e+06	6.30641e+06	4.93384e+06	5.24265e+06
ATCG00810.1	8	8	24.3041	ribosomal protein L22	0.86183	0.0784368	1.61323	0.000100394	0.000116489	0.00127993	6.22317e-05	9.25055e-05	0.000119851	8.88251e-05	0.000120987	0.000122999	0.000105482	0.00104004	0.00112347	0.00167629	5.12652e-05	7.59198e-05	5.95103e-05	753723	936759	658422	977663	1.01165e+06	992509	8.79244e+06	9.08842e+06	1.07158e+07	448707	563736	493761	37847.4	69697.8	61688.9	617069	444342	633450	4.16148e+06	4.33119e+06	1.10734e+07	516971	685307	493761
AT5G08530.1	8	8	24.3108	51 kDa subunit of complex I	3.4556	0.202562	0.83733	0.000153937	4.4547e-05	0.00075995	0.000183842	0.000123021	0.000150657	0.000188132	4.79246e-05	6.20465e-05	2.36699e-05	0.000910403	0.000816313	0.000553134	0.000281217	0.000181624	8.86858e-05	1.00236e+06	1.17754e+06	1.39454e+06	387266	510323	222717	7.6965e+06	6.60362e+06	3.53596e+06	2.4614e+06	1.34863e+06	735833	50332.4	87612.4	130657	244430	224146	142145	3.64277e+06	3.14703e+06	3.65394e+06	2.83587e+06	1.63947e+06	735833
AT3G05500.1	8	8	22.1524	Rubber elongation factor protein (REF)	34.1806	28.7972	11.7129	0.000905483	2.64912e-05	3.14434e-05	7.73067e-05	0.000993166	0.000855117	0.000868167	2.13465e-05	4.11459e-05	1.69811e-05	6.76049e-05	1.94461e-05	7.27933e-06	0.000183176	2.14403e-05	2.73033e-05	8.09219e+06	6.6836e+06	6.43535e+06	172496	338419	159780	571529	157310	46533.8	1.60328e+06	159203	226538	406340	497281	602941	108874	148642	101977	270506	74968.1	48086.4	1.8472e+06	193536	226538
AT4G02930.1	8	8	24.5973	GTP binding Elongation factor Tu family protein	8.71458	5.30313	4.02045	0.00126762	0.00014546	0.000239033	0.000315294	0.00130247	0.00120341	0.00129699	0.000137238	0.000166962	0.000132181	0.000258937	0.000258506	0.000199657	0.000330349	0.000280803	0.000334731	1.06124e+07	9.40583e+06	9.61405e+06	1.10898e+06	1.37324e+06	1.24372e+06	2.18904e+06	2.0912e+06	1.27632e+06	2.89143e+06	2.08508e+06	2.77729e+06	532889	699823	900760	699955	603159	793783	1.03608e+06	996586	1.31891e+06	3.33132e+06	2.53473e+06	2.77729e+06
AT5G16970.1	8	8	19.4861	alkenal reductase	0.0702524	0.448332	0.116275	2.37159e-05	0.000337581	5.28981e-05	0.000203964	2.94459e-05	1.65119e-05	2.51898e-05	0.000368168	0.000377862	0.000266714	6.57973e-05	5.09387e-05	4.19584e-05	0.000217866	0.000120688	0.000273339	239922	129057	186721	2.97507e+06	3.10786e+06	2.50958e+06	556247	412072	268223	1.90691e+06	896156	2.26791e+06	12047.4	9602.27	17494.3	1.87777e+06	1.36505e+06	1.60169e+06	263273	196378	277172	2.19702e+06	1.08941e+06	2.26791e+06
AT5G20020.1;AT5G20010.1;AT5G55190.1	8	8	21.9506	RAS-related GTP-binding nuclear protein 2	0.609063	2.70247	1.77926	0.000821176	0.00134826	0.000303861	0.000461526	0.000812424	0.000808491	0.000842612	0.00145169	0.00139417	0.00119892	0.000273175	0.000264949	0.00037346	0.000476582	0.000357793	0.000550204	6.61953e+06	6.31917e+06	6.24592e+06	1.17307e+07	1.14669e+07	1.12809e+07	2.30941e+06	2.14332e+06	2.38738e+06	4.17136e+06	2.65676e+06	4.56508e+06	332392	470166	585193	7.40407e+06	5.03653e+06	7.19984e+06	1.09305e+06	1.02143e+06	2.46703e+06	4.80598e+06	3.22969e+06	4.56508e+06
AT3G01280.1	8	8	21.6693	voltage dependent anion channel 1	24.2042	1.2347	5.25506	0.00142981	5.90728e-05	0.00115802	0.000272083	0.00148338	0.00139026	0.00141579	7.00315e-05	6.15946e-05	4.55923e-05	0.00122002	0.00178192	0.000472124	0.000265727	0.000279789	0.000270732	1.20864e+07	1.08663e+07	1.04947e+07	565907	506606	428991	1.0314e+07	1.44149e+07	3.0181e+06	2.32582e+06	2.07755e+06	2.24629e+06	606905	808487	983265	357182	222514	273795	4.88165e+06	6.8696e+06	3.1188e+06	2.67966e+06	2.52558e+06	2.24629e+06
ATCG00780.1	8	8	27.0426	ribosomal protein L14	0.849795	0.115524	1.85812	0.000135275	0.000159186	0.00117097	7.28021e-05	0.000130347	0.000126567	0.000148911	9.17227e-05	0.000207942	0.000177892	0.00119779	0.000896264	0.00141885	8.55369e-05	4.91588e-05	8.37105e-05	1.06205e+06	989253	1.10381e+06	741188	1.71029e+06	1.67383e+06	1.01261e+07	7.25039e+06	9.07013e+06	748675	365024	694552	53329.6	73603.5	103418	467814	751203	1.06829e+06	4.7927e+06	3.45526e+06	9.37275e+06	862576	443743	694552
AT3G26060.1;AT3G26060.2	8	8	24.3724	Thioredoxin superfamily protein	0.719959	3.91697	0.941984	0.000283711	0.000394065	7.24312e-05	0.000301184	0.000317426	0.000266487	0.00026722	0.000439276	0.000409947	0.000332974	5.05758e-05	4.83429e-05	0.000118375	0.000366091	0.000322179	0.000215283	2.58635e+06	2.08286e+06	1.98079e+06	3.54968e+06	3.37175e+06	3.13304e+06	427566	391073	756724	3.20427e+06	2.39231e+06	1.78622e+06	129871	154972	185584	2.24045e+06	1.48095e+06	1.9996e+06	202368	186371	781972	3.69176e+06	2.90822e+06	1.78622e+06
AT5G54600.1;AT5G54600.2	8	8	21.625	Translation protein SH3-like family protein	1.42301	0.228674	1.86068	0.0001166	8.1939e-05	0.000509898	6.26655e-05	8.24444e-05	0.000106319	0.000161038	9.27665e-05	7.02126e-05	8.2838e-05	0.000400131	0.00037744	0.000752122	6.69157e-05	4.55228e-05	7.55578e-05	671747	830990	1.1937e+06	749623	577488	779446	3.38269e+06	3.05333e+06	4.80801e+06	585690	338026	626909	33731	61828.2	111841	473138	253647	497467	1.60103e+06	1.4551e+06	4.96843e+06	674795	410922	626909
AT4G02580.1	8	7	22.5463	NADH-ubiquinone oxidoreductase 24 kDa subunit, putative	1.30723	0.119677	1.61992	8.72902e-05	6.67751e-05	0.000729381	5.38857e-05	0.000112738	8.14763e-05	6.76566e-05	8.30453e-05	8.16148e-05	3.56651e-05	0.000612055	0.000710386	0.0008657	5.35695e-05	7.73735e-05	3.0714e-05	918574	636819	501509	671068	671270	335582	5.17428e+06	5.74672e+06	5.53407e+06	468876	574531	254836	46125.2	47381.3	46987.4	423557	294838	214179	2.449e+06	2.73867e+06	5.71872e+06	540209	698429	254836
AT2G33800.1	10	7	27.4559	Ribosomal protein S5 family protein	0.176243	0.0393596	0.476848	3.40164e-05	0.000193009	0.000864246	7.1336e-05	3.66599e-05	3.19509e-05	3.34384e-05	0.000198788	0.00026642	0.000113818	0.000749932	0.000397597	0.00144521	5.85962e-05	8.05794e-05	7.48323e-05	298700	249728	247864	1.60636e+06	2.19126e+06	1.07095e+06	6.33989e+06	3.21639e+06	9.23863e+06	512872	598335	620890	14998.9	18580.6	23222.9	1.01388e+06	962457	683512	3.00068e+06	1.53281e+06	9.54688e+06	590899	727368	620890
AT3G02360.2	11	7	28.6804	6-phosphogluconate dehydrogenase family protein	0.43182	0.573384	0.570422	7.49887e-05	0.000173657	0.000130783	0.000131462	8.45871e-05	7.1133e-05	6.92461e-05	0.00018304	0.000168223	0.000169709	0.000127235	0.000126084	0.000139029	0.000120432	0.000150071	0.000123883	689205	555976	513291	1.4791e+06	1.38361e+06	1.59684e+06	1.07564e+06	1.01997e+06	888754	1.0541e+06	1.11434e+06	1.02786e+06	34607.7	41366.3	48091.3	933563	607716	1.01915e+06	509101	486078	918407	1.21447e+06	1.35465e+06	1.02786e+06
AT5G10360.1;AT5G10360.2	11	7	26.5573	Ribosomal protein S6e	1.26364	0.0529324	1.99283	3.66458e-05	2.90001e-05	0.000692314	1.83888e-05	2.77393e-05	3.46462e-05	4.7552e-05	2.15768e-05	3.30312e-05	3.23924e-05	0.000536406	0.000469714	0.00107082	2.24812e-05	2.29766e-05	9.70851e-06	226016	270795	352482	174356	271676	304789	4.53475e+06	3.79978e+06	6.84533e+06	196770	170611	80552.2	11349.1	20148	33024.8	110048	119327	194526	2.14631e+06	1.81083e+06	7.07372e+06	226706	207404	80552.2
AT5G51820.1	8	7	19.3379	phosphoglucomutase	0.339075	2.49239	0.438067	0.000178255	0.000525709	7.15196e-05	0.000406913	0.000241354	0.000157915	0.000135497	0.000501317	0.000464339	0.000611473	9.04666e-05	6.4267e-05	5.98254e-05	0.000568069	0.00031888	0.000333789	1.96652e+06	1.23426e+06	1.00438e+06	4.05102e+06	3.81912e+06	5.75351e+06	764800	519892	382440	4.97212e+06	2.36781e+06	2.76948e+06	98746.7	91833	94102.4	2.55687e+06	1.67745e+06	3.67207e+06	361982	247761	395200	5.72856e+06	2.87844e+06	2.76948e+06
AT4G08870.1;AT4G08870.2;AT4G08900.1	8	7	22.7198	Arginase/deacetylase superfamily protein	0.053747	0.360548	0.225502	3.1724e-05	0.000590247	8.79881e-05	0.000140682	2.53241e-05	2.6778e-05	4.30698e-05	0.000524813	0.000618828	0.000627099	6.53836e-05	5.79866e-05	0.000140594	0.000180749	0.000124538	0.000116757	206338	209297	319258	4.24088e+06	5.08977e+06	5.90054e+06	552750	469087	898762	1.58204e+06	924748	968744	10361	15572.4	29911.9	2.67671e+06	2.23555e+06	3.76591e+06	261617	223549	928749	1.82272e+06	1.12417e+06	968744
AT5G02240.1	8	7	20.7823	NAD(P)-binding Rossmann-fold superfamily protein	0.0497292	0.175575	0.105065	2.89795e-05	0.000582746	0.000165055	0.000275826	2.16186e-05	3.90276e-05	2.62924e-05	0.000361907	0.000623675	0.000762657	0.000165064	0.000169656	0.000160443	0.000304011	0.000264433	0.000259032	176145	305040	194894	2.92448e+06	5.12963e+06	7.17605e+06	1.39544e+06	1.37245e+06	1.02565e+06	2.66091e+06	1.96353e+06	2.14921e+06	8844.94	22695.9	18260	1.84584e+06	2.25306e+06	4.57998e+06	660467	654056	1.05987e+06	3.06573e+06	2.38697e+06	2.14921e+06
AT1G71695.1	7	7	21.3428	Peroxidase superfamily protein	0.309692	0.195754	0.961747	0.000176325	0.000569357	0.000900751	0.000183338	0.000208055	0.000174236	0.000146685	0.000377289	0.000774091	0.000556691	0.000751574	0.000851967	0.00109871	0.000264536	0.000131573	0.000153907	1.69521e+06	1.36183e+06	1.08731e+06	3.04877e+06	6.36678e+06	5.23805e+06	6.35378e+06	6.89204e+06	7.02362e+06	2.31539e+06	976981	1.27698e+06	85122.9	101324	101872	1.92429e+06	2.79645e+06	3.34309e+06	3.00725e+06	3.28449e+06	7.25796e+06	2.66765e+06	1.18767e+06	1.27698e+06
AT5G66680.1	7	7	21.1703	dolichyl-diphosphooligosaccharide-protein glycosyltransferase 48kDa subunit family protein	8.71174	7.29595	4.50815	0.00085019	9.75913e-05	0.000116529	0.00018859	0.000736426	0.000890858	0.000923286	6.07771e-05	9.3455e-05	0.000138542	0.000104337	0.000118394	0.000126856	0.000233555	0.000148547	0.000183667	6.00031e+06	6.96295e+06	6.84392e+06	491125	768653	1.30358e+06	882064	957757	810937	2.04422e+06	1.10302e+06	1.5239e+06	301299	518065	641221	309982	337612	831984	417483	456430	837994	2.35523e+06	1.34089e+06	1.5239e+06
AT4G37980.1;AT4G37980.2;AT4G37990.1	8	7	26.4169	elicitor-activated gene 3-1	12.3297	4.07514	2.90519	0.00123871	0.000100465	0.000303967	0.000426376	0.00133444	0.00120705	0.00117463	7.97493e-05	0.000111542	0.000110105	0.000276403	0.000308535	0.000326962	0.000558944	0.000531481	0.000188704	1.08729e+07	9.43428e+06	8.70704e+06	644434	917417	1.036e+06	2.3367e+06	2.49592e+06	2.09014e+06	4.89225e+06	3.94647e+06	1.56569e+06	545969	701940	815780	406746	402952	661211	1.10597e+06	1.18946e+06	2.15987e+06	5.63654e+06	4.79753e+06	1.56569e+06
AT4G28750.1	9	7	27.174	Photosystem I reaction centre subunit IV / PsaE protein	33.7374	0.616864	0.93297	0.00170139	5.04303e-05	0.00275812	0.00182363	0.00190876	0.00158597	0.00160943	3.52486e-05	4.42143e-05	7.18281e-05	0.00216938	0.0027436	0.0033614	0.00199217	0.00163476	0.00184394	1.55524e+07	1.2396e+07	1.193e+07	284835	363656	675850	1.83398e+07	2.21945e+07	2.14881e+07	1.74368e+07	1.21388e+07	1.52994e+07	780945	922300	1.11775e+06	179779	159727	431349	8.68028e+06	1.05771e+07	2.2205e+07	2.00896e+07	1.47565e+07	1.52994e+07
AT3G28270.2	7	7	18.6189	Protein of unknown function (DUF677)	8.98926	0.846749	9.49933	0.000772618	8.5949e-05	0.000912453	8.13339e-05	0.000716868	0.000828849	0.000772137	0.00013846	6.90943e-05	5.02926e-05	0.00067766	0.00145739	0.000602309	0.00012637	4.95774e-05	6.80539e-05	5.84095e+06	6.47829e+06	5.72352e+06	1.11886e+06	568290	473216	5.72891e+06	1.17896e+07	3.85032e+06	1.10608e+06	368132	564649	293297	482005	536248	706189	249607	302022	2.7115e+06	5.6185e+06	3.97879e+06	1.27435e+06	447521	564649
AT3G09740.1	8	7	21.1057	syntaxin of plants 71	2.39317	0.0927171	1.27743	3.17283e-05	1.32579e-05	0.000342206	2.48375e-05	3.62915e-05	2.40769e-05	3.48166e-05	2.34015e-05	7.47557e-06	8.89656e-06	0.000330618	0.000450916	0.000245082	1.76836e-05	3.96273e-05	1.72018e-05	295698	188185	258080	189102	61485.4	83710.1	2.79503e+06	3.64771e+06	1.56671e+06	154778	294249	142724	14848.2	14001.6	24180.1	119355	27005.9	53426.4	1.32289e+06	1.73836e+06	1.61899e+06	178326	357705	142724
AT4G34450.1	7	7	16.1316	coatomer gamma-2 subunit, putative / gamma-2 coat protein, putative / gamma-2 COP, putative	10.4593	1.25117	1.543	8.85522e-05	8.4664e-06	7.07756e-05	5.73897e-05	8.54947e-05	6.39451e-05	0.000116217	7.87258e-06	3.51664e-06	1.401e-05	7.52122e-05	6.60363e-05	7.10782e-05	3.21309e-05	9.647e-05	4.35681e-05	696600	499795	861465	63616.4	28923.9	131824	635840	534205	454375	281231	716329	361488	34979	37186.3	80712.4	40152.6	12704.1	84134	300944	254582	469535	324017	870807	361488
AT2G20140.1;AT4G29040.1	7	7	23.6327	AAA-type ATPase family protein	10.8055	1.46088	4.66902	0.000720483	6.66774e-05	0.000493184	0.000154311	0.000627212	0.000756958	0.000777278	8.30158e-05	7.51401e-05	4.18762e-05	0.000450383	0.000537133	0.000492037	0.000112668	0.000203474	0.000146792	5.11044e+06	5.91639e+06	5.76162e+06	670830	618016	394025	3.80752e+06	4.34517e+06	3.1454e+06	986146	1.51088e+06	1.21794e+06	256615	440198	539818	423406	271448	251479	1.80211e+06	2.07074e+06	3.25034e+06	1.13617e+06	1.8367e+06	1.21794e+06
AT1G70410.2;AT1G23730.1;AT1G70410.3	7	7	19.3257	beta carbonic anhydrase 4	6.70834	1.28745	6.43295	0.000256567	3.8246e-05	0.000199283	3.98833e-05	0.000255087	0.000262811	0.000251804	2.40973e-05	3.48342e-05	5.58066e-05	0.000207168	0.000247421	0.000143261	4.6674e-05	3.21175e-05	4.08584e-05	2.07841e+06	2.05413e+06	1.86652e+06	194724	286506	525099	1.75139e+06	2.00153e+06	915808	408521	238486	339005	104365	152834	174878	122904	125841	335135	828935	953852	946364	470672	289916	339005
AT5G09900.1;AT5G09900.2;AT5G09900.3;AT5G64760.1;AT5G64760.2	7	7	16.3238	26S proteasome regulatory subunit, putative (RPN5)	2.64651	1.28864	3.50191	0.000274632	0.000103771	0.000213118	7.84235e-05	0.000255655	0.000289598	0.000278644	0.00010654	0.000123513	8.12613e-05	0.000269881	0.000264313	0.00010516	9.09129e-05	4.79588e-05	9.63988e-05	2.08304e+06	2.2635e+06	2.06547e+06	860926	1.01587e+06	764610	2.28156e+06	2.13818e+06	672246	795730	356114	799828	104598	168412	193518	543389	446196	487998	1.07987e+06	1.01897e+06	694675	916789	432911	799828
AT5G13980.1;AT5G13980.3	8	7	15.7914	Glycosyl hydrolase family 38 protein	0.517936	0.902772	1.14754	8.2318e-05	0.000158935	9.11837e-05	7.17343e-05	0.00010362	5.68679e-05	8.64657e-05	5.65415e-05	0.000168612	0.000251651	9.91384e-05	0.000108058	6.63541e-05	9.9279e-05	6.97051e-05	4.62187e-05	844287	444480	640933	456898	1.38681e+06	2.36785e+06	838112	874146	424175	868955	517589	383480	42394.9	33070.7	60050.3	288379	609121	1.51124e+06	396680	416585	438328	1.00116e+06	629209	383480
AT3G16400.1;AT2G33070.1;AT2G33070.3;AT3G16390.1;AT3G16410.1	8	7	22.6427	nitrile specifier protein 1	0.0256426	0.170645	0.104846	2.13278e-05	0.000831733	0.000124983	0.000203419	1.5436e-05	2.44935e-05	2.40538e-05	0.000999703	0.000692393	0.000803103	0.00011792	0.000142333	0.000114697	0.000241834	0.00018977	0.000178653	125770	191442	178301	8.07835e+06	5.69483e+06	7.55661e+06	996887	1.15141e+06	733214	2.11669e+06	1.40912e+06	1.4823e+06	6315.42	14243.9	16705.3	5.09879e+06	2.50131e+06	4.82287e+06	471828	548720	757677	2.43872e+06	1.713e+06	1.4823e+06
AT5G19550.1;AT1G62800.1;AT1G62800.2;AT5G11520.1	10	7	29.1027	aspartate aminotransferase 2	0.132139	0.727418	0.334057	1.92373e-05	0.000145584	2.6446e-05	5.7587e-05	1.92749e-05	2.16802e-05	1.67569e-05	0.000130768	0.000108355	0.000197629	2.82134e-05	2.17448e-05	2.93799e-05	5.63075e-05	7.42192e-05	4.22342e-05	157050	169453	124211	1.05671e+06	891202	1.85954e+06	238515	175906	187814	492841	551108	350420	7886.07	12607.8	11637.6	666959	391438	1.18682e+06	112889	83830.1	194081	567820	669956	350420
AT4G32260.1	8	7	24.7556	ATPase, F0 complex, subunit B/B', bacterial/chloroplast	5.50228	0.316961	0.362652	0.000197259	3.58504e-05	0.000622344	0.000543934	0.000109364	0.000232662	0.000249751	4.45009e-05	4.29422e-05	2.01082e-05	0.000722379	0.000749053	0.0003956	0.000582571	0.000335639	0.000713592	891080	1.81849e+06	1.8513e+06	359600	353193	189204	6.10696e+06	6.05951e+06	2.52891e+06	5.09905e+06	2.49226e+06	5.92073e+06	44744.6	135301	173452	226968	155131	120756	2.89044e+06	2.88773e+06	2.61329e+06	5.8748e+06	3.02972e+06	5.92073e+06
AT5G50850.1	7	7	23.9956	Transketolase family protein	0.161329	0.651725	0.376948	0.00020716	0.00128408	0.000317864	0.000549571	0.000194754	0.00019382	0.000232906	0.00178681	0.00105358	0.00101185	0.000427942	0.000307551	0.0002181	0.000494931	0.000568925	0.000584858	1.58683e+06	1.5149e+06	1.72643e+06	1.44388e+07	8.66554e+06	9.52076e+06	3.6178e+06	2.48795e+06	1.39422e+06	4.33197e+06	4.2245e+06	4.85261e+06	79680.9	112713	161753	9.11329e+06	3.80612e+06	6.07645e+06	1.71231e+06	1.18566e+06	1.44074e+06	4.99102e+06	5.13553e+06	4.85261e+06
AT5G20720.1	8	7	23.3464	chaperonin 20	0.0475976	0.266619	0.0724846	4.22993e-05	0.000888686	0.00015865	0.000583562	3.73059e-05	3.99453e-05	4.96467e-05	0.000695141	0.00110269	0.000868224	0.000237332	0.00015252	8.60986e-05	0.000772868	0.000446935	0.000530884	303964	312213	368010	5.61726e+06	9.06949e+06	8.16936e+06	2.0064e+06	1.23382e+06	550394	6.76465e+06	3.31868e+06	4.40478e+06	15263.2	23229.6	34479.6	3.54543e+06	3.98354e+06	5.21394e+06	949631	587994	568757	7.7938e+06	4.03436e+06	4.40478e+06
AT3G63190.1	8	7	21.9417	ribosome recycling factor, chloroplast precursor	0.0568799	0.245038	0.158971	9.41469e-05	0.00165519	0.000384213	0.000592226	7.41572e-05	0.000113304	9.49796e-05	0.00145575	0.00185589	0.00165392	0.000352399	0.000388546	0.000411695	0.000553434	0.000663728	0.000559518	604224	885583	704043	1.17635e+07	1.52644e+07	1.55622e+07	2.97916e+06	3.14317e+06	2.6318e+06	4.84402e+06	4.92845e+06	4.64236e+06	30340.4	65890.1	65963.2	7.42475e+06	6.70451e+06	9.9323e+06	1.41004e+06	1.49791e+06	2.71961e+06	5.58097e+06	5.99129e+06	4.64236e+06
AT3G11940.1;AT2G37270.1	10	7	30.196	ribosomal protein 5A	0.50649	0.0356064	0.563566	9.35009e-05	0.000184606	0.00262596	0.000165909	0.000103095	8.68525e-05	9.05556e-05	0.000184812	0.000223924	0.000145081	0.00288071	0.00317557	0.0018216	0.000168572	0.000135651	0.000193505	840002	678840	671250	1.49342e+06	1.84174e+06	1.3651e+06	2.43534e+07	2.5689e+07	1.16447e+07	1.47545e+06	1.00727e+06	1.60553e+06	42179.8	50507.8	62890.8	942598	808939	871252	1.15265e+07	1.22424e+07	1.20333e+07	1.69992e+06	1.22448e+06	1.60553e+06
AT4G24280.1	20	7	56.107	chloroplast heat shock protein 70-1	0.380303	4.19054	0.273955	0.000215506	0.000566668	5.14268e-05	0.000786647	0.000250167	0.000190849	0.000205502	0.000512523	0.000691202	0.00049628	5.57502e-05	6.74876e-05	3.10425e-05	0.000875377	0.000485354	0.00099921	2.03833e+06	1.49168e+06	1.52329e+06	4.14157e+06	5.68503e+06	4.66964e+06	471310	545945	198442	7.66188e+06	3.60395e+06	8.29052e+06	102352	110985	142721	2.61402e+06	2.49701e+06	2.98031e+06	223072	260177	205063	8.82753e+06	4.38116e+06	8.29052e+06
AT5G09810.1;AT2G42170.1	29	7	95.3981	actin 7	18.5108	2.82785	7.2981	0.00577626	0.000312048	0.00204264	0.000791475	0.00567389	0.0060356	0.0056193	0.000444698	0.000302104	0.000189343	0.00194286	0.00235619	0.00182885	0.000572971	0.000812389	0.000989065	4.62301e+07	4.71743e+07	4.16535e+07	3.59349e+06	2.48476e+06	1.78158e+06	1.64249e+07	1.90606e+07	1.16911e+07	5.01502e+06	6.03233e+06	8.20635e+06	2.32139e+06	3.50992e+06	3.9026e+06	2.2681e+06	1.09137e+06	1.13706e+06	7.77392e+06	9.08354e+06	1.20812e+07	5.77799e+06	7.33321e+06	8.20635e+06
AT2G42600.2;AT3G42628.1	23	7	59.7273	phosphoenolpyruvate carboxylase 2	0.166805	0.33571	0.220486	3.27895e-05	0.000196573	9.7672e-05	0.000148714	3.25016e-05	3.14036e-05	3.44633e-05	0.000230155	0.000154981	0.000204584	0.000124471	0.00012114	4.74053e-05	0.000173735	0.000107086	0.000165322	264819	245451	255461	1.85983e+06	1.27469e+06	1.92499e+06	1.05227e+06	979970	303043	1.52064e+06	795161	1.37169e+06	13297.6	18262.3	23934.7	1.17386e+06	559877	1.22859e+06	498041	467017	313154	1.75199e+06	966640	1.37169e+06
AT3G03780.1	26	7	76.1307	methionine synthase 2	0.859474	3.16769	1.57105	0.000306318	0.000356401	9.67009e-05	0.000194977	0.000377725	0.000232319	0.000308909	0.000272007	0.000213695	0.000583502	9.06621e-05	9.61386e-05	0.000103302	0.000152045	0.000229805	0.000203081	3.07766e+06	1.81581e+06	2.28981e+06	2.19802e+06	1.7576e+06	5.49033e+06	766454	777720	660367	1.3308e+06	1.7064e+06	1.68498e+06	154541	135102	214537	1.38732e+06	771984	3.5041e+06	362764	370632	682400	1.53326e+06	2.07438e+06	1.68498e+06
AT4G27090.1	16	7	45.341	Ribosomal protein L14	0.923067	0.0708361	2.83898	0.000144035	0.00015604	0.00203336	5.07348e-05	0.000123111	0.000153878	0.000155116	0.000107429	0.00015499	0.000205701	0.0020948	0.00194023	0.00206505	7.37034e-05	2.8628e-05	4.98731e-05	1.0031e+06	1.20272e+06	1.14981e+06	868108	1.27477e+06	1.93549e+06	1.77094e+07	1.56956e+07	1.3201e+07	645101	212575	413801	50369.3	89485.8	107728	547922	559910	1.23529e+06	8.38188e+06	7.47995e+06	1.36415e+07	743244	258417	413801
AT2G36460.1;AT2G36460.2	20	7	59.1225	Aldolase superfamily protein	0.209393	1.06941	0.349643	0.00034886	0.00166605	0.000326218	0.00099776	0.000317165	0.00034145	0.000387965	0.00178279	0.00179692	0.00141846	0.000442109	0.000229215	0.00030733	0.00100624	0.000579907	0.00140713	2.58422e+06	2.66877e+06	2.87582e+06	1.44063e+07	1.47794e+07	1.33466e+07	3.73757e+06	1.85425e+06	1.96464e+06	8.8073e+06	4.30605e+06	1.16751e+07	129764	198565	269441	9.09278e+06	6.49147e+06	8.51824e+06	1.769e+06	883664	2.03019e+06	1.01472e+07	5.23466e+06	1.16751e+07
AT1G78300.1	19	7	56.5446	general regulatory factor 2	1.21023	1.79286	3.87593	0.000431523	0.000356563	0.00024069	0.000111334	0.000446508	0.000303235	0.000544827	0.000356895	0.000207033	0.00050576	0.000312868	0.000232253	0.00017695	0.000137542	7.8858e-05	0.000117602	3.63809e+06	2.37009e+06	4.03857e+06	2.88398e+06	1.70281e+06	4.75883e+06	2.64497e+06	1.87883e+06	1.13117e+06	1.20386e+06	585553	975755	182683	176342	378382	1.82028e+06	747917	3.03724e+06	1.25187e+06	895378	1.16891e+06	1.38701e+06	711829	975755
AT3G17240.1	17	7	41.1323	lipoamide dehydrogenase 2	0.278056	1.9337	0.658235	9.8145e-05	0.000352969	5.0755e-05	0.000149103	0.000108984	0.000100831	8.46202e-05	0.000402441	0.00026244	0.000394025	4.09642e-05	5.87399e-05	5.25609e-05	0.000133286	0.00017258	0.000141445	887988	788095	627253	3.25202e+06	2.15853e+06	3.70749e+06	346310	475181	336001	1.16661e+06	1.28147e+06	1.17358e+06	44589.3	58636.7	58768.6	2.05257e+06	948079	2.36624e+06	163909	226453	347212	1.34409e+06	1.55783e+06	1.17358e+06
AT3G23600.2;AT3G23600.1	7	7	24.7429	alpha/beta-Hydrolases superfamily protein	0.563113	0.892617	1.08767	0.000299258	0.000531435	0.000335259	0.000275136	0.000331528	0.000243594	0.000322651	0.000358098	0.000526813	0.000709395	0.000261208	0.000334213	0.000410355	0.000277604	0.00028283	0.000264974	2.70125e+06	1.90394e+06	2.39168e+06	2.8937e+06	4.33295e+06	6.67489e+06	2.20824e+06	2.70364e+06	2.62324e+06	2.42977e+06	2.10013e+06	2.19851e+06	135640	141659	224081	1.82641e+06	1.90314e+06	4.26013e+06	1.04517e+06	1.28845e+06	2.71076e+06	2.79943e+06	2.55303e+06	2.19851e+06
AT4G01610.1;AT4G01610.2	7	7	19.7221	Cysteine proteinases superfamily protein	0.185307	4.67168	1.65204	4.77101e-05	0.000257465	1.02126e-05	2.88795e-05	5.57472e-05	4.44392e-05	4.29441e-05	0.000185525	0.000263763	0.000323107	9.9416e-06	1.10399e-05	9.65632e-06	3.5533e-05	2.12007e-05	2.99047e-05	454221	347337	318326	1.49918e+06	2.16941e+06	3.0402e+06	84045.8	89308.3	61728.9	311009	157424	248122	22808.2	25842.9	29824.6	946237	952857	1.94035e+06	39779.1	42560.9	63788.5	358324	191373	248122
AT1G21720.1;AT1G77440.1	7	7	28.9412	proteasome beta subunit C1	0.0351097	0.0116002	0.0550094	4.95145e-06	0.000141028	0.000426843	9.00111e-05	6.48769e-06	4.13034e-06	4.23633e-06	0.00010705	0.000129482	0.000186553	0.000422601	0.000438503	0.000419426	0.000120226	7.27431e-05	7.70645e-05	52860.9	32282.8	31402.1	865041	1.06497e+06	1.75533e+06	3.57265e+06	3.5473e+06	2.68122e+06	1.05229e+06	540148	639410	2654.35	2401.94	2942.13	545986	467760	1.12031e+06	1.69094e+06	1.69051e+06	2.77068e+06	1.21239e+06	656632	639410
AT1G54100.1	7	7	20.6998	aldehyde dehydrogenase 7B4	0.270305	1.10443	0.52646	7.95542e-05	0.000294313	7.20319e-05	0.000151111	9.88928e-05	5.82503e-05	8.15194e-05	0.000292242	0.000302918	0.000287778	8.17399e-05	6.76158e-05	6.67399e-05	0.000201974	9.14843e-05	0.000159876	805766	455285	604268	2.36153e+06	2.49145e+06	2.70778e+06	691026	546983	426641	1.76781e+06	679309	1.3265e+06	40460.6	33874.6	56615.1	1.49052e+06	1.09431e+06	1.72819e+06	327064	260671	440876	2.03676e+06	825804	1.3265e+06
AT4G24820.1	7	7	20.5784	26S proteasome, regulatory subunit Rpn7;Proteasome component (PCI) domain	2.73131	1.01392	5.20834	0.000403135	0.000147598	0.0003976	7.74018e-05	0.000304837	0.000491935	0.000412633	3.10952e-05	0.000191786	0.000219912	0.000369851	0.000525251	0.000297697	9.64782e-05	0.000106429	2.92981e-05	2.48377e+06	3.84497e+06	3.05867e+06	251273	1.57741e+06	2.06921e+06	3.1267e+06	4.24905e+06	1.90306e+06	844441	790282	243088	124720	286078	286573	158595	692839	1.32064e+06	1.47987e+06	2.02494e+06	1.96655e+06	972911	960708	243088
AT5G14320.1;AT5G14320.2	7	7	17.3288	Ribosomal protein S13/S18 family	2.98955	0.345927	3.01754	0.000155409	5.19841e-05	0.000449254	5.15019e-05	0.000147213	0.000138823	0.000180191	5.94836e-05	5.35555e-05	4.29132e-05	0.000513509	0.000610603	0.000223651	4.99034e-05	5.09505e-05	5.36517e-05	1.19947e+06	1.08504e+06	1.33568e+06	480672	440485	403782	4.34118e+06	4.93951e+06	1.42971e+06	436788	378328	445152	60230.3	80730.6	125143	303385	193472	257707	2.05469e+06	2.35398e+06	1.47741e+06	503239	459916	445152
AT5G34850.1	7	7	20.5384	purple acid phosphatase 26	0.0849115	0.71877	0.261821	3.141e-05	0.000369914	4.36996e-05	0.000119967	6.9853e-06	4.73793e-05	3.98653e-05	0.000293354	0.000448599	0.000367789	3.66392e-05	5.05402e-05	4.39194e-05	0.00010356	9.64415e-05	0.000159901	56915.4	370317	295504	2.37052e+06	3.68966e+06	3.46063e+06	309746	408849	280759	906424	716118	1.32671e+06	2857.94	27552.7	27686.4	1.4962e+06	1.62059e+06	2.20868e+06	146604	194842	290127	1.04432e+06	870550	1.32671e+06
AT4G38740.1;AT2G21130.1	7	7	17.0981	rotamase CYP 1	0.0809818	0.619023	0.247407	0.000129693	0.00160151	0.000209513	0.000524211	0.000112964	0.000125497	0.000150619	0.00215389	0.00151477	0.00113587	0.000198539	0.000144643	0.000285357	0.00058838	0.000458272	0.00052598	920417	980885	1.11648e+06	1.74051e+07	1.24588e+07	1.06877e+07	1.67844e+06	1.1701e+06	1.82417e+06	5.14989e+06	3.40286e+06	4.3641e+06	46217.7	72980.9	104605	1.09855e+07	5.4722e+06	6.82125e+06	794408	557624	1.88504e+06	5.93338e+06	4.13669e+06	4.3641e+06
AT5G41790.1	7	7	22.3526	COP1-interactive protein 1	5.41559	0.348303	1.18512	7.12724e-05	1.31606e-05	0.000204627	6.01394e-05	7.98421e-05	6.78333e-05	6.61418e-05	7.09862e-06	2.20453e-05	1.03378e-05	0.000122013	0.00016723	0.000324639	0.000130709	3.27625e-05	1.69471e-05	650543	530186	490280	57362.2	181320	97271.6	1.03149e+06	1.35282e+06	2.07529e+06	1.14405e+06	243275	140612	32666.3	39447.5	45935.4	36205.2	79640	62081.8	488206	644704	2.14453e+06	1.3181e+06	295738	140612
AT3G61470.1	7	7	29.5592	photosystem I light harvesting complex gene 2	36.536	0.435967	0.452182	0.00119105	3.25994e-05	0.00273197	0.00263401	0.000824969	0.00161918	0.00112901	3.1336e-05	4.09435e-05	2.55187e-05	0.00264937	0.00372787	0.00181869	0.00227807	0.00371562	0.00190833	6.72174e+06	1.26555e+07	8.36883e+06	253218	336754	240112	2.23976e+07	3.01568e+07	1.16262e+07	1.99392e+07	2.759e+07	1.58335e+07	337525	941611	784093	159823	147911	153247	1.06008e+07	1.43716e+07	1.20141e+07	2.29727e+07	3.35399e+07	1.58335e+07
AT4G11010.1;AT4G23895.3;AT4G23900.1	8	7	16.1259	nucleoside diphosphate kinase 3	0.175455	0.603251	0.589118	5.69219e-05	0.000324424	9.43586e-05	9.66222e-05	6.77294e-05	5.15401e-05	5.14961e-05	0.000231983	0.000422414	0.000318876	7.10875e-05	8.07942e-05	0.000131194	0.000106819	6.70709e-05	0.000115977	551850	402838	381718	1.8746e+06	3.47429e+06	3.00039e+06	600970	653590	838671	934949	498029	962268	27710.5	29972.4	35763.9	1.18319e+06	1.52599e+06	1.91494e+06	284440	311476	866653	1.07719e+06	605431	962268
AT3G54660.1	7	7	18.5734	glutathione reductase	0.102487	2.19515	0.191904	8.33129e-05	0.000812914	3.79532e-05	0.000434139	6.7255e-05	0.000112825	6.98591e-05	0.00082668	0.000943481	0.000668582	4.61445e-05	4.50738e-05	2.26415e-05	0.000393204	0.000402814	0.000506398	547985	881839	517835	6.68019e+06	7.75999e+06	6.29087e+06	390103	364627	144738	3.44158e+06	2.99106e+06	4.20163e+06	27516.5	65611.5	48517	4.21632e+06	3.40838e+06	4.01503e+06	184637	173768	149567	3.96517e+06	3.63609e+06	4.20163e+06
AT2G21660.1;AT2G21660.2;AT4G39260.4	8	7	23.4824	cold, circadian rhythm, and rna binding 2	8.5515	3.8527	0.491509	0.000190916	2.23255e-05	4.95539e-05	0.000388429	0.000248775	0.000160513	0.000163461	2.3365e-05	2.63454e-05	1.7266e-05	6.75044e-05	3.75411e-05	4.36162e-05	0.000456003	0.000332777	0.000376505	2.02699e+06	1.25457e+06	1.21166e+06	188806	216687	162461	570679	303691	278821	3.99124e+06	2.47101e+06	3.12389e+06	101783	93344.1	113523	119169	95174.4	103687	270104	144728	288124	4.59846e+06	3.00389e+06	3.12389e+06
AT4G22890.1;AT4G22890.4;AT4G22890.5	7	7	22.1213	PGR5-LIKE A	21.1005	5.54232	0.857676	0.000543547	2.57599e-05	9.80723e-05	0.000633745	0.000547361	0.000593423	0.000489858	1.70363e-05	3.23305e-05	2.79129e-05	0.000130688	0.000124452	3.90769e-05	0.00085349	0.000520966	0.000526778	4.45983e+06	4.6382e+06	3.63111e+06	137666	265913	262640	1.10483e+06	1.00676e+06	249803	7.47031e+06	3.86839e+06	4.37072e+06	223945	345097	340206	86890.6	116796	167625	522920	479783	258138	8.60682e+06	4.70262e+06	4.37072e+06
ATCG00830.1	7	7	18.3251	ribosomal protein L2	0.577833	0.0330062	0.397225	0.000104727	0.000181241	0.00317296	0.000263647	9.71201e-05	0.000122314	9.47479e-05	0.000160514	0.000130554	0.000252656	0.00248059	0.00260621	0.00443206	0.000272906	0.000344658	0.000173377	791323	956004	702325	1.29707e+06	1.07379e+06	2.37731e+06	2.09708e+07	2.10831e+07	2.83324e+07	2.38866e+06	2.55923e+06	1.43852e+06	39735.4	71129.6	65802.3	818669	471634	1.51727e+06	9.92553e+06	1.00474e+07	2.92777e+07	2.75206e+06	3.11114e+06	1.43852e+06
AT3G54400.1	7	7	16.2163	Eukaryotic aspartyl protease family protein	0.153597	2.68069	0.91175	0.000223419	0.00145458	8.33438e-05	0.000245044	0.00026389	0.000155193	0.000251173	0.00148363	0.00152857	0.00135154	7.81648e-05	4.64996e-05	0.000125367	0.000279416	0.000240508	0.000215208	2.15015e+06	1.21299e+06	1.86184e+06	1.19888e+07	1.25722e+07	1.2717e+07	660802	376162	801421	2.44563e+06	1.78587e+06	1.7856e+06	107967	90249.9	174440	7.56696e+06	5.52204e+06	8.11639e+06	312759	179264	828161	2.8177e+06	2.171e+06	1.7856e+06
AT3G49010.1;AT3G48960.1;AT3G49010.4;AT3G49010.5;AT5G23900.1	7	7	16.8214	breast basic conserved 1	1.52381	0.0738859	3.02327	6.72474e-05	4.4131e-05	0.000910151	2.22433e-05	6.00252e-05	7.26768e-05	6.904e-05	3.62967e-05	5.79561e-05	3.81403e-05	0.000702494	0.000604853	0.00142311	2.27993e-05	2.09559e-05	2.29746e-05	489078	568043	511764	293305	476680	358873	5.93886e+06	4.893e+06	9.09735e+06	199555	155606	190622	24558.5	42264.1	47948.2	185124	209370	229044	2.81087e+06	2.33182e+06	9.40088e+06	229914	189163	190622
AT1G32990.1	7	7	20.7434	plastid ribosomal protein l11	0.841091	0.157852	1.2578	0.000280881	0.000333948	0.00177939	0.000223311	0.000304081	0.000226405	0.000312157	0.000273018	0.000433741	0.000295086	0.00150862	0.00156867	0.00226089	0.000219203	0.000233346	0.000217384	2.47761e+06	1.76958e+06	2.31389e+06	2.20619e+06	3.56745e+06	2.77654e+06	1.27538e+07	1.26899e+07	1.44529e+07	1.91861e+06	1.73269e+06	1.80365e+06	124410	131662	216793	1.39248e+06	1.56691e+06	1.77208e+06	6.03639e+06	6.0475e+06	1.49352e+07	2.2105e+06	2.10635e+06	1.80365e+06
AT1G56450.1	7	7	23.3043	20S proteasome beta subunit G1	0.419187	0.188847	0.606106	0.000118385	0.000282417	0.000626885	0.000195322	0.000140553	0.000126769	8.78342e-05	0.000268627	0.000317155	0.00026147	0.000566298	0.000568616	0.000745739	0.000122447	0.000308549	0.000154969	1.14521e+06	990827	651077	2.17071e+06	2.60855e+06	2.46024e+06	4.78746e+06	4.59986e+06	4.76721e+06	1.07173e+06	2.29111e+06	1.28579e+06	57505.5	73720.6	61000.7	1.37008e+06	1.14574e+06	1.5702e+06	2.26591e+06	2.19212e+06	4.92627e+06	1.23478e+06	2.78519e+06	1.28579e+06
AT3G16470.1;AT3G16470.3	7	7	23.6598	Mannose-binding lectin superfamily protein	5.39323	2.3644	13.8578	0.000856679	0.000158844	0.000362325	6.18193e-05	0.000717906	0.000845405	0.00100673	0.000117217	0.000124081	0.000235232	0.000446662	0.000452742	0.00018757	0.000115256	3.19013e-05	3.8301e-05	5.8494e+06	6.60769e+06	7.46244e+06	947200	1.02055e+06	2.21337e+06	3.77606e+06	3.66249e+06	1.19906e+06	1.00879e+06	236881	317786	293721	491633	699171	597843	448251	1.41264e+06	1.78722e+06	1.7454e+06	1.23907e+06	1.16227e+06	287965	317786
AT1G74020.1;AT1G74010.1	7	7	17.4589	strictosidine synthase 2	126.417	14.8294	79.1492	0.00260704	2.06225e-05	0.000175802	3.29383e-05	0.00274383	0.00252156	0.00255573	2.76963e-05	2.10139e-05	1.31572e-05	0.000159606	0.000210094	0.000157707	3.52687e-05	2.48632e-05	3.86831e-05	2.23564e+07	1.97085e+07	1.89445e+07	223807	172836	123800	1.3493e+06	1.69957e+06	1.00816e+06	308695	184620	320956	1.1226e+06	1.46638e+06	1.77495e+06	141260	75914.1	79013.1	638628	809952	1.04179e+06	355658	224433	320956
AT3G25920.1	7	7	22.5153	ribosomal protein L15	0.438465	0.0594892	0.949613	3.90166e-05	8.89845e-05	0.00065586	4.10869e-05	4.05345e-05	3.80136e-05	3.85017e-05	8.32895e-05	0.000127715	5.59489e-05	0.00063522	0.000553029	0.000779332	4.13158e-05	4.83356e-05	3.36092e-05	330270	297115	285396	673042	1.05044e+06	526438	5.37012e+06	4.47376e+06	4.98196e+06	361623	358912	278858	16584.2	22106.3	26739.3	424803	461378	335989	2.54169e+06	2.13203e+06	5.14818e+06	416640	436312	278858
AT4G08390.1;AT4G08390.3;AT4G08390.4	7	7	19.2977	stromal ascorbate peroxidase	0.19074	2.02932	0.501395	9.82077e-05	0.000514878	4.83943e-05	0.000195869	8.13829e-05	9.51311e-05	0.000118109	0.000313269	0.000737985	0.000493379	4.77031e-05	5.25812e-05	4.48986e-05	0.000239401	0.000168452	0.000179755	663098	743546	875492	2.53145e+06	6.06981e+06	4.64234e+06	403280	425359	287019	2.0954e+06	1.25082e+06	1.49144e+06	33296.7	55322.1	82026.6	1.59777e+06	2.66601e+06	2.96289e+06	190873	202710	296595	2.41418e+06	1.52057e+06	1.49144e+06
AT1G45201.2;AT1G45201.1	7	7	20.1565	triacylglycerol lipase-like 1	31.8268	3.16505	6.1884	0.00149118	4.68528e-05	0.000471138	0.000240963	0.00143819	0.00150227	0.00153307	5.9259e-05	5.04762e-05	3.08231e-05	0.000641287	0.000527443	0.000244685	0.000347304	0.00016612	0.000209465	1.17182e+07	1.17418e+07	1.1364e+07	478858	415159	290023	5.42141e+06	4.26679e+06	1.56417e+06	3.03984e+06	1.23351e+06	1.73795e+06	588416	873625	1.06471e+06	302240	182348	185102	2.56597e+06	2.03339e+06	1.61636e+06	3.50231e+06	1.49952e+06	1.73795e+06
AT4G24830.1;AT4G24830.2	7	7	18.2324	arginosuccinate synthase family	1.98371	3.82683	2.39348	0.000299313	0.000150886	7.82143e-05	0.000125054	0.000287987	0.000338635	0.000271318	0.000143427	7.38376e-05	0.000235392	8.04855e-05	8.65451e-05	6.76124e-05	0.000120773	0.000183113	7.12751e-05	2.34648e+06	2.64677e+06	2.01116e+06	1.159e+06	607303	2.21487e+06	680421	700112	432219	1.05709e+06	1.35969e+06	591375	117826	196928	188430	731523	266742	1.4136e+06	322045	333647	446640	1.21791e+06	1.65291e+06	591375
AT4G29010.1	7	7	16.7722	Enoyl-CoA hydratase/isomerase family	3.15086	0.986549	3.28063	0.000227162	7.20953e-05	0.00023026	6.92434e-05	0.000181598	0.000207941	0.000291948	9.14511e-05	5.56124e-05	6.92223e-05	0.000599094	6.43095e-05	2.73753e-05	8.53797e-05	6.28132e-05	5.95373e-05	1.47964e+06	1.62527e+06	2.16408e+06	738994	457404	651332	5.06471e+06	520236	174999	747300	466414	493986	74298.5	120925	202757	466429	200903	415700	2.39714e+06	247925	180838	860991	566998	493986
AT5G62530.1	7	7	17.0968	aldehyde dehydrogenase 12A1	0.103466	0.452655	0.250442	2.31884e-05	0.000224115	5.12275e-05	9.25899e-05	2.43695e-05	1.69293e-05	2.82663e-05	0.000222698	0.000188219	0.000261428	7.75899e-05	4.71724e-05	2.89201e-05	0.000121107	7.61633e-05	8.04999e-05	198560	132320	209526	1.79957e+06	1.54807e+06	2.45985e+06	655941	381604	184875	1.06001e+06	565544	667914	9970.47	9845	19630.9	1.13583e+06	679952	1.56995e+06	310458	181858	191043	1.22127e+06	687505	667914
AT1G27450.3;AT1G27450.1;AT1G27450.2;AT1G80050.1;AT4G22570.1	7	7	27.1589	adenine phosphoribosyl transferase 1	1.21116	1.35882	1.79383	0.000598662	0.000494289	0.000440573	0.000333734	0.000703597	0.000476252	0.000616136	0.000376066	0.000621869	0.000484933	0.000391863	0.000476797	0.000453061	0.000390431	0.000493054	0.000117717	5.73282e+06	3.72239e+06	4.56715e+06	3.0389e+06	5.11477e+06	4.56287e+06	3.31279e+06	3.85708e+06	2.89623e+06	3.41731e+06	3.66113e+06	976709	287867	276958	427905	1.91805e+06	2.24654e+06	2.91217e+06	1.56795e+06	1.83814e+06	2.99287e+06	3.93721e+06	4.45067e+06	976709
AT5G54960.1;AT4G33070.1	7	7	24.1729	pyruvate decarboxylase-2	0.22227	0.0799408	0.394689	5.92389e-05	0.000266517	0.000741035	0.00015009	4.44288e-05	6.70538e-05	6.62341e-05	0.000211736	0.000296585	0.000291232	0.000730957	0.00083279	0.000659356	0.000139266	0.000213193	9.7811e-05	362001	524093	490965	1.71098e+06	2.43936e+06	2.74028e+06	6.17948e+06	6.73691e+06	4.215e+06	1.21895e+06	1.58304e+06	811545	18177.5	38994.1	45999.5	1.07992e+06	1.07143e+06	1.74893e+06	2.92476e+06	3.21056e+06	4.35563e+06	1.4044e+06	1.92443e+06	811545
AT3G60820.1;AT3G60820.2	7	7	19.7238	N-terminal nucleophile aminohydrolases (Ntn hydrolases) superfamily protein	0.148361	0.106399	0.3846	6.18281e-05	0.000416741	0.000581096	0.00016076	6.30268e-05	6.26624e-05	5.97952e-05	0.000444192	0.000396559	0.000409472	0.000642896	0.000625333	0.000475059	0.000171293	0.000167696	0.00014329	513535	489770	443236	3.58941e+06	3.26164e+06	3.85283e+06	5.43502e+06	5.05867e+06	3.03686e+06	1.49927e+06	1.24521e+06	1.18889e+06	25786.6	36440.4	41527.7	2.26552e+06	1.43259e+06	2.459e+06	2.5724e+06	2.41077e+06	3.13818e+06	1.72736e+06	1.51375e+06	1.18889e+06
AT5G58330.1;AT5G58330.2;AT5G58330.3	6	6	17.7642	lactate/malate dehydrogenase family protein	0.0809238	0.667155	0.141956	1.74697e-05	0.000215878	2.61853e-05	0.000123064	1.10374e-05	2.33907e-05	1.7981e-05	9.33012e-05	0.00012367	0.000430663	1.24341e-05	1.87907e-05	4.73312e-05	7.59744e-05	0.000215306	7.79117e-05	89931.3	182822	133285	753944	1.01717e+06	4.05223e+06	105117	152009	302569	664978	1.59874e+06	646439	4515.8	13602.5	12487.7	475865	446766	2.58626e+06	49752.2	72441.7	312665	766145	1.94351e+06	646439
AT2G27730.1	6	6	20.1497	copper ion binding	4.74976	1.01064	1.85833	0.000116594	2.45474e-05	0.000115366	6.27415e-05	0.000172542	0.000104062	7.31792e-05	3.89475e-06	5.69547e-05	1.27927e-05	0.000102614	5.87838e-05	0.000184701	4.36169e-05	8.57906e-05	5.88171e-05	1.40585e+06	813348	542446	31472.5	468443	120370	867493	475536	1.18072e+06	381764	637031	488010	70593	60515.6	50822.9	19864.4	205752	76824.1	410586	226622	1.22012e+06	439845	774408	488010
AT1G23190.1	10	6	27.2683	Phosphoglucomutase/phosphomannomutase family protein	4.92004	2.836	4.64023	0.000656698	0.000133474	0.000231558	0.000141523	0.000732232	0.00065032	0.000587542	0.000128026	0.000152157	0.000120239	0.000257753	0.000255199	0.000181721	0.000169369	9.96803e-05	0.000155519	5.96613e+06	5.08291e+06	4.35519e+06	1.03455e+06	1.25147e+06	1.13136e+06	2.17903e+06	2.06445e+06	1.16167e+06	1.48243e+06	740168	1.29035e+06	299583	378184	408047	652972	549676	722070	1.03134e+06	983839	1.20043e+06	1.70796e+06	899787	1.29035e+06
AT3G24830.1	10	6	27.4737	Ribosomal protein L13 family protein	5.36686	0.314872	6.53355	0.000522845	9.7421e-05	0.0016605	8.00246e-05	0.000579857	0.000523169	0.000465509	7.11038e-05	9.88423e-05	0.000122317	0.00188487	0.00190322	0.0011934	5.53057e-05	8.06059e-05	0.000104162	4.7246e+06	4.08909e+06	3.45062e+06	574572	812963	1.15091e+06	1.59346e+07	1.53962e+07	7.62892e+06	484072	598532	864242	237241	304241	323295	362651	357073	734550	7.5419e+06	7.33726e+06	7.88346e+06	557717	727607	864242
AT5G63570.1	11	6	37.9757	glutamate-1-semialdehyde-2,1-aminomutase	0.0414939	0.345109	0.113307	1.5607e-05	0.000376128	4.52235e-05	0.000137741	1.5332e-05	1.40941e-05	1.7395e-05	0.000321659	0.000321984	0.000484741	2.94988e-05	2.01342e-05	8.60375e-05	0.000197952	0.000125862	8.941e-05	124923	110159	128942	2.59925e+06	2.64827e+06	4.56106e+06	249381	162877	550003	1.73261e+06	934574	741842	6272.89	8196.2	12080.8	1.64056e+06	1.16319e+06	2.91101e+06	118033	77620.8	568354	1.9962e+06	1.13612e+06	741842
AT2G01140.1	11	6	35.0447	Aldolase superfamily protein	0.249692	2.06655	0.751281	0.000124994	0.000500594	6.04846e-05	0.000166375	0.000111288	0.000115135	0.00014856	0.000738485	0.000481046	0.000282251	5.67872e-05	4.89392e-05	7.57272e-05	0.000166011	0.000131941	0.000201173	906764	899898	1.10121e+06	5.96752e+06	3.95653e+06	2.65578e+06	480076	395897	484094	1.45304e+06	979718	1.66915e+06	45532.1	66955.2	103175	3.76651e+06	1.7378e+06	1.695e+06	227221	188670	500246	1.6741e+06	1.191e+06	1.66915e+06
AT5G01530.1	12	6	45.8525	light harvesting complex photosystem II	22.5902	3.70317	0.448664	0.00139817	6.18928e-05	0.00037756	0.0031163	0.00110265	0.00124857	0.00184329	8.61494e-05	5.85334e-05	4.09957e-05	0.000298129	0.000260089	0.000574463	0.00244708	0.00354504	0.00335678	8.98429e+06	9.75887e+06	1.36635e+07	696151	481428	385740	2.52037e+06	2.10401e+06	3.67231e+06	2.14185e+07	2.63234e+07	2.78515e+07	451136	726090	1.28016e+06	439388	211455	246191	1.1929e+06	1.00269e+06	3.79484e+06	2.4677e+07	3.20001e+07	2.78515e+07
AT1G72370.1;AT1G72370.2	11	6	34.1452	40s ribosomal protein SA	0.89556	0.0813304	1.3854	0.000269273	0.000300675	0.00331085	0.000194365	0.000256814	0.000251517	0.000299487	0.000312016	0.000372988	0.000217022	0.00328868	0.00328179	0.00336208	0.000177655	0.000174475	0.000230964	2.09249e+06	1.96586e+06	2.21997e+06	2.52133e+06	3.06777e+06	2.04202e+06	2.78023e+07	2.65483e+07	2.14924e+07	1.55495e+06	1.29555e+06	1.91633e+06	105072	146266	207993	1.59138e+06	1.34744e+06	1.30328e+06	1.31589e+07	1.26519e+07	2.22095e+07	1.79152e+06	1.57494e+06	1.91633e+06
AT4G22690.1;AT4G22710.1	8	6	19.9101	cytochrome P450, family 706, subfamily A, polypeptide 1	1.16705	2.39597	1.15315	0.00054782	0.000469406	0.000228642	0.000475064	0.00048607	0.000541489	0.000615901	0.000554319	0.000293282	0.000560616	0.000269227	0.000147774	0.000268925	0.00072835	0.00022667	0.000470172	3.96044e+06	4.23229e+06	4.56541e+06	4.47931e+06	2.4122e+06	5.27499e+06	2.27603e+06	1.19543e+06	1.71913e+06	6.375e+06	1.68311e+06	3.90106e+06	198869	314895	427742	2.8272e+06	1.0595e+06	3.36667e+06	1.07725e+06	569697	1.77649e+06	7.34487e+06	2.04608e+06	3.90106e+06
AT1G08360.1	13	6	37.5461	Ribosomal protein L1p/L10e family	0.293275	0.0437453	0.956739	1.25539e-05	4.28059e-05	0.000286977	1.31216e-05	1.40968e-05	1.18304e-05	1.17345e-05	4.3662e-05	5.51094e-05	2.96463e-05	0.000227311	0.000234627	0.000398993	1.25936e-05	9.81826e-06	1.69528e-05	114859	92466.6	86983	352822	453266	278950	1.92168e+06	1.89804e+06	2.5506e+06	110228	72904.7	140659	5767.51	6879.8	8149.62	222690	199086	178035	909534	904531	2.6357e+06	126998	88626.7	140659
AT4G08780.1	16	6	44.3466	Peroxidase superfamily protein	0.184333	2.01212	2.00658	5.21181e-05	0.000282738	2.59021e-05	2.59736e-05	5.87921e-05	4.5628e-05	5.19342e-05	0.00010991	0.000482208	0.000256097	2.22124e-05	2.6447e-05	2.9047e-05	1.97755e-05	3.35599e-05	2.45853e-05	479030	356629	384966	888152	3.96609e+06	2.40969e+06	187782	213944	185686	173088	249196	203986	24054	26534.3	36068.2	560573	1.742e+06	1.53794e+06	88877.8	101958	191881	199422	302936	203986
AT2G37220.1;AT3G53460.1;AT3G53460.4	7	6	21.7991	RNA-binding (RRM/RBD/RNP motifs) family protein	0.206939	2.70845	0.0687839	4.45182e-05	0.000215127	1.64368e-05	0.000647219	5.30873e-05	3.82983e-05	4.2169e-05	0.000234831	0.000198013	0.000212536	5.40089e-06	6.87402e-06	3.70354e-05	0.000518282	0.000893018	0.000530356	432548	299340	312581	1.89761e+06	1.62863e+06	1.99981e+06	45658.9	55607.9	236752	4.53635e+06	6.63102e+06	4.4004e+06	21719.9	22271.8	29286.3	1.19771e+06	715333	1.27634e+06	21610.4	26500.6	244651	5.22649e+06	8.06102e+06	4.4004e+06
AT2G44920.2;AT2G44920.1	8	6	30.9097	Tetratricopeptide repeat (TPR)-like superfamily protein	0.0472634	0.635685	0.10929	2.4598e-05	0.000520445	3.86953e-05	0.00022507	2.57603e-05	2.06258e-05	2.74079e-05	0.000335095	0.000480404	0.000745836	2.79195e-05	2.99361e-05	5.82303e-05	0.000284564	0.000223941	0.000166705	209892	161212	203163	2.70782e+06	3.95125e+06	7.01778e+06	236030	242170	372243	2.4907e+06	1.66285e+06	1.38316e+06	10539.5	11994.6	19034.8	1.70909e+06	1.73549e+06	4.47897e+06	111714	115409	384663	2.86962e+06	2.02145e+06	1.38316e+06
AT5G23540.1;AT5G23540.2	7	6	23.7711	Mov34/MPN/PAD-1 family protein	6.29136	1.25038	5.82397	0.000750545	0.000119298	0.000600256	0.000128872	0.000761781	0.000632746	0.000857109	0.000125939	0.000131207	0.000100748	0.000610764	0.000589034	0.000600969	0.000120937	0.00015822	0.000107459	6.20689e+06	4.94555e+06	6.35338e+06	1.01768e+06	1.07915e+06	947961	5.16337e+06	4.76503e+06	3.84175e+06	1.05852e+06	1.17485e+06	891594	311672	367964	595261	642329	473991	605018	2.44383e+06	2.27083e+06	3.96993e+06	1.21956e+06	1.42821e+06	891594
AT3G02880.1	8	6	22.4335	Leucine-rich repeat protein kinase family protein	3.99613	0.323578	3.01031	0.000216624	5.42083e-05	0.000669464	7.19606e-05	0.000204835	0.000235276	0.000209759	6.63224e-05	5.17523e-05	4.45502e-05	0.000483011	0.000508653	0.00101673	6.11352e-05	8.68881e-05	6.78587e-05	1.66897e+06	1.83892e+06	1.55485e+06	535935	425654	419185	4.08335e+06	4.11478e+06	6.49954e+06	535095	645180	563029	83805.6	136821	145677	338265	186958	267537	1.93266e+06	1.96095e+06	6.7164e+06	616503	784314	563029
ATCG00380.1	7	6	20.601	chloroplast ribosomal protein S4	0.213245	0.0419311	0.777585	3.99683e-05	0.00018743	0.000953191	5.14006e-05	4.59309e-05	3.02589e-05	4.37152e-05	0.000161371	0.000194715	0.000206202	0.000929843	0.000980357	0.000949371	4.01394e-05	6.65662e-05	4.7496e-05	374239	236504	324042	1.304e+06	1.6015e+06	1.94021e+06	7.86085e+06	7.93067e+06	6.06895e+06	351327	494281	394078	18792	17596.6	30360.1	823045	703420	1.2383e+06	3.72056e+06	3.77945e+06	6.27144e+06	404777	600874	394078
AT3G20820.1	8	6	23.2114	Leucine-rich repeat (LRR) family protein	2.6545	2.88924	2.19226	0.000646963	0.000243723	0.000223921	0.000295112	0.000713978	0.000594576	0.000632334	0.000276579	0.000220088	0.000234502	0.000195788	0.000205754	0.000270222	0.000293458	0.000259528	0.000332349	5.8174e+06	4.64721e+06	4.68722e+06	2.23496e+06	1.81019e+06	2.20649e+06	1.65518e+06	1.66446e+06	1.72742e+06	2.56854e+06	1.9271e+06	2.75752e+06	292114	345767	439155	1.41064e+06	795079	1.40825e+06	783401	793220	1.78505e+06	2.95931e+06	2.34269e+06	2.75752e+06
AT5G63400.1;AT5G50370.1;AT5G63400.2	7	6	17.9182	adenylate kinase 1	3.12543	0.425319	2.32053	0.000352994	0.000112943	0.000829952	0.000152118	0.00032195	0.000274192	0.000462841	8.81612e-05	0.0001374	0.000113267	0.0007041	0.000705336	0.00108042	0.000133584	0.000148473	0.000174297	2.62321e+06	2.14309e+06	3.43084e+06	712408	1.13009e+06	1.06576e+06	5.95243e+06	5.70586e+06	6.90669e+06	1.16922e+06	1.10247e+06	1.44616e+06	131721	159452	321443	449649	496365	680204	2.8173e+06	2.7192e+06	7.13713e+06	1.3471e+06	1.34023e+06	1.44616e+06
AT5G52840.1	7	6	18.998	NADH-ubiquinone oxidoreductase-related	34.6381	17.0042	72.2774	0.00656868	0.000189637	0.000386298	9.08815e-05	0.00523001	0.00572019	0.00875584	0.000255334	0.000211663	0.000101915	0.000437245	0.000369273	0.000352377	9.15646e-05	7.1737e-05	0.000109343	4.26135e+07	4.47091e+07	6.49032e+07	2.06329e+06	1.74089e+06	958948	3.69645e+06	2.98726e+06	2.2526e+06	801434	532677	907227	2.13979e+06	3.32649e+06	6.08092e+06	1.30228e+06	764643	612031	1.74954e+06	1.42362e+06	2.32776e+06	923362	647550	907227
ATCG01240.1	8	6	22.3384	ribosomal protein S7	2.72297	0.159299	3.22949	0.000140612	5.16394e-05	0.000882694	4.35401e-05	0.000151657	0.000129771	0.000140409	4.65808e-05	5.18273e-05	5.65101e-05	0.000669374	0.000729535	0.00124917	1.75206e-05	6.16454e-05	5.14544e-05	1.23568e+06	1.01429e+06	1.04079e+06	376407	426272	531719	5.65886e+06	5.90162e+06	7.98545e+06	153352	457742	426921	62048.4	75466.3	97514	237576	187229	339360	2.67835e+06	2.81249e+06	8.25189e+06	176682	556456	426921
AT1G56340.1;AT1G09210.1;AT1G56340.2	7	6	15.0291	calreticulin 1a	0.262298	0.335958	0.903641	6.92539e-05	0.000264028	0.000206139	7.66388e-05	7.19359e-05	7.8557e-05	5.72689e-05	0.000178179	0.00026329	0.000350614	0.00020453	0.000254225	0.000159661	9.19272e-05	6.10339e-05	7.69551e-05	586124	614002	424510	1.43982e+06	2.16552e+06	3.29902e+06	1.72909e+06	2.05657e+06	1.02065e+06	804608	453202	638503	29431.6	45683.7	39773.2	908769	951151	2.10554e+06	818381	980084	1.0547e+06	927018	550936	638503
AT3G05530.1;AT1G09100.1;AT4G27680.1;AT5G53540.1	7	6	19.8669	regulatory particle triple-A ATPase 5A	13.7425	1.47681	11.3463	0.000581815	4.2337e-05	0.000393967	5.12779e-05	0.00056144	0.000555333	0.000628672	3.61301e-05	4.95195e-05	4.13614e-05	0.000485022	0.00044701	0.000249868	5.18188e-05	5.98677e-05	4.21471e-05	4.57454e+06	4.34049e+06	4.66007e+06	291958	407290	389181	4.10035e+06	3.61612e+06	1.5973e+06	453552	444543	349698	229706	322946	436612	184275	178892	248387	1.94071e+06	1.72331e+06	1.6506e+06	522554	540409	349698
AT2G20990.1;AT2G20990.2;AT2G20990.3;AT2G21010.1	7	6	15.5306	synaptotagmin A	24.5787	2.98032	4.89553	0.00145919	5.9368e-05	0.000489608	0.000298065	0.00154547	0.00169303	0.00113906	5.55721e-05	0.000112164	1.03678e-05	0.000458048	0.000640179	0.000370596	0.000316323	0.000182145	0.000395727	1.25923e+07	1.32327e+07	8.44338e+06	449065	922531	97553.9	3.87232e+06	5.17877e+06	2.36907e+06	2.76866e+06	1.3525e+06	3.28337e+06	632308	984555	791078	283435	405199	62262	1.83278e+06	2.468e+06	2.44812e+06	3.18988e+06	1.64417e+06	3.28337e+06
AT2G21330.3;AT2G21330.1;AT2G21330.2	26	6	76.5174	fructose-bisphosphate aldolase 1	0.173258	3.14151	0.436979	0.00109281	0.00630743	0.000347862	0.00250084	0.00111754	0.000892421	0.00126848	0.006078	0.00540283	0.00744144	0.00045231	0.000317026	0.000274251	0.00258353	0.00242335	0.00249563	9.10556e+06	6.97517e+06	9.4027e+06	4.91148e+07	4.44375e+07	7.00186e+07	3.82381e+06	2.5646e+06	1.75317e+06	2.26128e+07	1.79944e+07	2.07064e+07	457225	518974	880958	3.09997e+07	1.9518e+07	4.46881e+07	1.80982e+06	1.22219e+06	1.81167e+06	2.6053e+07	2.18749e+07	2.07064e+07
AT1G49240.1;AT3G18780.1;AT3G18780.2	27	6	84.1182	actin 8	78.0978	8.66436	19.2696	0.0121312	0.000155333	0.00140012	0.00062955	0.0154244	0.0106382	0.0103309	0.000168447	0.000184767	0.000112786	0.00137347	0.00170296	0.00112394	0.000599358	0.000528445	0.000760847	1.25676e+08	8.31485e+07	7.65783e+07	1.36118e+06	1.51968e+06	1.06123e+06	1.16112e+07	1.37762e+07	7.1849e+06	5.24598e+06	3.92392e+06	6.3128e+06	6.31069e+06	6.18651e+06	7.17478e+06	859131	667480	677312	5.49562e+06	6.56522e+06	7.42462e+06	6.04408e+06	4.77013e+06	6.3128e+06
AT3G25520.1;AT3G25520.2	28	6	93.5346	ribosomal protein L5	0.735825	0.0903258	1.16954	3.73311e-05	5.07336e-05	0.000413294	3.19195e-05	2.85674e-05	2.99591e-05	5.34668e-05	5.75981e-05	7.25091e-05	2.20937e-05	0.000365079	0.000393783	0.000481019	2.4992e-05	2.4991e-05	4.57756e-05	232763	234161	396326	465436	596376	207886	3.08636e+06	3.18553e+06	3.07496e+06	218747	185569	379804	11688	17422.3	37132.6	293768	261943	132679	1.46078e+06	1.5181e+06	3.17756e+06	252026	225587	379804
AT5G02500.1;AT1G16030.1;AT5G02500.2	31	6	101.236	heat shock cognate protein 70-1	0.689423	1.28089	0.799282	0.000143436	0.000208053	0.000111982	0.000179456	0.000150112	0.000164807	0.00011539	0.000154536	0.00015457	0.000315051	0.000130961	0.0001302	7.47856e-05	0.000208837	0.000145891	0.000183641	1.22309e+06	1.28814e+06	855336	1.24877e+06	1.27132e+06	2.9644e+06	1.10714e+06	1.05326e+06	478074	1.82788e+06	1.0833e+06	1.52368e+06	61416.1	95841.3	80138.2	788183	558394	1.89198e+06	524011	501943	494025	2.10597e+06	1.31692e+06	1.52368e+06
AT5G10450.1;AT5G10450.2;AT5G10450.3;AT5G10450.4	18	6	51.177	G-box regulating factor 6	1.06523	1.26184	2.14296	0.00045877	0.000430679	0.000363571	0.000214082	0.000424481	0.000459208	0.000492621	0.000372565	0.000489169	0.000430302	0.000382879	0.00035801	0.000349824	0.000190841	0.000142814	0.000308591	3.45862e+06	3.58917e+06	3.65159e+06	3.0106e+06	4.02334e+06	4.04883e+06	3.23684e+06	2.89615e+06	2.23628e+06	1.67037e+06	1.06045e+06	2.56041e+06	173671	267046	342125	1.9002e+06	1.76715e+06	2.58409e+06	1.532e+06	1.38019e+06	2.3109e+06	1.92449e+06	1.28914e+06	2.56041e+06
AT2G30950.1	17	6	57.6443	FtsH extracellular protease family	6.6928	4.36057	1.43762	0.00046928	7.01172e-05	0.000107619	0.000326429	0.000426301	0.000448634	0.000532905	3.77434e-05	7.5924e-05	9.66841e-05	0.000104922	0.000112765	0.00010517	0.000304507	0.000344132	0.000330648	3.47344e+06	3.50653e+06	3.9502e+06	304995	624463	909727	887002	912220	672312	2.66525e+06	2.55532e+06	2.74341e+06	174415	260897	370102	192503	274280	580617	419820	434729	694744	3.07073e+06	3.10639e+06	2.74341e+06
AT3G03250.1	16	6	40.3238	UDP-GLUCOSE PYROPHOSPHORYLASE 1	0.464831	3.05819	0.560452	0.000138136	0.000297174	4.51691e-05	0.000246472	0.000166168	0.000115354	0.000132886	0.000292073	0.000333517	0.000265934	5.28569e-05	5.3559e-05	2.90914e-05	0.000337099	0.000135128	0.00026719	1.35391e+06	901610	985024	2.36017e+06	2.74313e+06	2.50224e+06	446850	433269	185969	2.95051e+06	1.00338e+06	2.2169e+06	67985.2	67082.6	92289	1.48966e+06	1.20485e+06	1.59701e+06	211495	206480	192174	3.39939e+06	1.21976e+06	2.2169e+06
AT1G18540.1	16	6	43.7956	Ribosomal protein L6 family protein	0.484654	0.0441268	0.643484	7.60249e-05	0.000156864	0.00172287	0.000118146	7.96381e-05	5.28418e-05	9.55947e-05	0.000116051	0.000213457	0.000141085	0.00158937	0.00197305	0.0016062	0.000140445	0.000112196	0.000101796	648881	413012	708602	937777	1.75565e+06	1.32751e+06	1.34364e+07	1.59612e+07	1.02678e+07	1.22927e+06	833103	844609	32582.8	30729.4	66390.4	591895	771124	847257	6.35949e+06	7.60648e+06	1.06104e+07	1.41628e+06	1.01276e+06	844609
AT1G21440.1	6	6	19.8121	Phosphoenolpyruvate carboxylase family protein	0.0634912	0.745931	0.172661	2.4826e-05	0.000391014	3.32819e-05	0.000143785	2.74773e-05	1.87661e-05	2.82346e-05	0.0004734	0.000411957	0.000287686	2.28196e-05	1.98067e-05	5.72194e-05	0.00013168	0.000156522	0.000143152	223881	146676	209291	3.82543e+06	3.38829e+06	2.70691e+06	192916	160228	365781	1.15255e+06	1.16224e+06	1.18775e+06	11242	10913.1	19608.9	2.41449e+06	1.48822e+06	1.72764e+06	91307.3	76358.4	377985	1.3279e+06	1.41288e+06	1.18775e+06
AT2G43910.1;AT2G43910.2;AT2G43910.3	6	6	11.4127	HARMLESS TO OZONE LAYER 1	0.375192	0.604298	0.709443	7.14156e-05	0.000190344	0.000118179	0.000100664	5.14542e-05	8.80604e-05	7.47323e-05	0.000200819	0.000154442	0.000215771	0.000126753	0.000154968	7.28173e-05	9.71064e-05	0.000119833	8.50535e-05	419242	688281	553958	1.62277e+06	1.27026e+06	2.03025e+06	1.07157e+06	1.25362e+06	465492	849939	889812	705695	21051.8	51210.2	51901.5	1.02424e+06	557932	1.29577e+06	507174	597430	481023	979246	1.0817e+06	705695
AT4G12290.1	6	6	11.4461	Copper amine oxidase family protein	0.0779738	0.503996	0.242104	1.2563e-05	0.000161118	2.49268e-05	5.18909e-05	1.05714e-05	1.52389e-05	1.18785e-05	0.000170896	0.000172862	0.000139596	2.79107e-05	2.35088e-05	2.33608e-05	4.66466e-05	3.34698e-05	7.55564e-05	86134.8	119108	88050.5	1.38097e+06	1.42176e+06	1.3135e+06	235955	190176	149336	408282	248527	626897	4325.16	8861.98	8249.64	871623	624473	838317	111678	90630.6	154319	470396	302122	626897
AT1G12310.1;AT1G62820.1	6	6	13.7777	Calcium-binding EF-hand family protein	0.330813	0.395693	2.74417	3.64149e-05	0.000110077	9.20282e-05	1.32699e-05	3.29549e-05	3.55717e-05	4.07182e-05	6.74234e-05	0.000138364	0.000124443	9.18491e-05	9.0787e-05	9.34484e-05	1.596e-05	9.61348e-06	1.42362e-05	268512	278029	301826	544832	1.13803e+06	1.17092e+06	776488	734428	597378	139693	71384.1	118119	13483	20686.2	28278.7	343880	499849	747318	367513	350000	617309	160945	86778.2	118119
AT5G51970.1	6	6	14.3889	GroES-like zinc-binding alcohol dehydrogenase family protein	1.05946	1.36471	0.741921	0.000128102	0.000120912	9.38676e-05	0.000172663	0.000103791	0.000151131	0.000129385	0.000156478	0.000145859	6.03999e-05	9.64535e-05	0.000103218	8.19311e-05	0.000155165	0.000151197	0.000211626	845672	1.18124e+06	959073	1.26446e+06	1.19967e+06	568319	815414	834990	523753	1.35811e+06	1.1227e+06	1.75588e+06	42464.5	87887.9	89857.5	798084	526926	362719	385937	397924	541228	1.56473e+06	1.36481e+06	1.75588e+06
AT1G09750.1	6	6	17.2145	Eukaryotic aspartyl protease family protein	0.168439	2.18273	0.302565	6.38015e-05	0.00037878	2.92302e-05	0.000210869	5.6381e-05	4.55606e-05	8.9463e-05	0.000439466	0.000380348	0.000316526	1.99035e-05	2.24117e-05	4.53755e-05	0.000203345	0.000213036	0.000216226	459385	356102	663150	3.55122e+06	3.12831e+06	2.97828e+06	168263	181301	290067	1.77981e+06	1.58188e+06	1.79404e+06	23067.5	26495.1	62131.9	2.24141e+06	1.37403e+06	1.90083e+06	79639.2	86401.1	299745	2.05059e+06	1.92302e+06	1.79404e+06
AT2G29450.1;AT2G29440.1	6	6	19.5948	glutathione S-transferase tau 5	0.322764	0.555638	0.761659	8.99465e-05	0.000278676	0.00016188	0.000118093	9.53804e-05	0.000104246	7.02133e-05	0.00033991	0.000311562	0.000184556	0.000149019	0.000158707	0.000177913	0.000102745	0.000108735	0.000142798	777148	814786	520461	2.74672e+06	2.56255e+06	1.73654e+06	1.2598e+06	1.28387e+06	1.13733e+06	899293	807405	1.18481e+06	39023.6	60622.6	48763	1.73364e+06	1.12553e+06	1.10831e+06	596264	611845	1.17528e+06	1.03611e+06	981524	1.18481e+06
AT4G25740.1;AT4G25740.2;AT5G52650.1	6	6	18.9831	RNA binding Plectin/S10 domain-containing protein	1.80213	0.130436	2.87753	0.000574268	0.000318661	0.0044027	0.00019957	0.000615249	0.000590817	0.000516739	0.000224026	0.000501678	0.000230279	0.00508167	0.00530612	0.00282031	0.000162058	0.000277529	0.000159123	5.01297e+06	4.61783e+06	3.83037e+06	1.8103e+06	4.12622e+06	2.16675e+06	4.29602e+07	4.29242e+07	1.80291e+07	1.41844e+06	2.06076e+06	1.32026e+06	251721	343581	358875	1.1426e+06	1.81234e+06	1.38289e+06	2.03332e+07	2.04561e+07	1.86306e+07	1.63423e+06	2.50517e+06	1.32026e+06
AT1G23130.1	6	6	14.4619	Polyketide cyclase/dehydrase and lipid transport superfamily protein	2.25188	3.90648	1.97246	0.00022116	9.82113e-05	5.66136e-05	0.000112124	0.000215624	0.000253873	0.000193984	7.77986e-05	0.000136741	8.00941e-05	4.89799e-05	8.28508e-05	3.80102e-05	0.000125472	0.000108082	0.000102818	1.75688e+06	1.98427e+06	1.43792e+06	628671	1.12467e+06	753628	414074	670227	242984	1.09822e+06	802555	853085	88219.7	147636	134721	396797	493985	480989	195982	319405	251091	1.2653e+06	975628	853085
AT3G09840.1;AT3G53230.1;AT5G03340.1	6	6	14.5644	cell division cycle 48	0.91138	0.971	1.16637	0.000114581	0.000125723	0.000118003	9.82371e-05	0.000119561	9.21292e-05	0.000132053	9.8084e-05	0.000205039	7.40445e-05	0.000123142	0.000151954	7.89133e-05	0.000121353	8.72435e-05	8.61146e-05	974166	720083	978853	792592	1.68641e+06	696705	1.04103e+06	1.22925e+06	504461	1.06216e+06	647819	714499	48916.6	53576.4	91710.7	500259	740715	444659	492724	585812	521292	1.22376e+06	787523	714499
AT1G79920.2;AT1G79920.1;AT1G79930.1;AT1G79930.2	7	6	20.5203	Heat shock protein 70 (Hsp 70) family protein	7.23333	10.1059	4.60654	0.000708707	9.79779e-05	7.01279e-05	0.000153848	0.000810167	0.000654271	0.000661682	9.60052e-05	0.00011118	8.67486e-05	9.02418e-05	5.47378e-05	6.54042e-05	0.000145867	0.000131722	0.000183955	6.60114e+06	5.11379e+06	4.90476e+06	775794	914437	816241	762900	442805	418103	1.27672e+06	978090	1.52629e+06	331469	380482	459537	489656	401643	520951	361082	211024	432053	1.47096e+06	1.18902e+06	1.52629e+06
AT2G14170.1;AT2G14170.2;AT2G14170.3	6	6	14.1494	aldehyde dehydrogenase 6B2	0.0644019	0.396153	0.0946593	6.27131e-06	9.73776e-05	1.58305e-05	6.62513e-05	5.81013e-06	7.86219e-06	5.1416e-06	7.07341e-05	0.00010067	0.000120728	1.67488e-05	1.24792e-05	1.82636e-05	4.61074e-05	9.11814e-05	6.14652e-05	47340.2	61451	38112.5	571585	827997	1.13597e+06	141593	100951	116752	403563	677059	509981	2377.13	4572.14	3570.83	360766	363677	725010	67016.4	48109.5	120648	464959	823069	509981
AT5G57850.1	6	6	17.0321	D-aminoacid aminotransferase-like PLP-dependent enzymes superfamily protein	0.337865	1.34479	0.490525	2.81574e-05	8.33392e-05	2.09382e-05	5.74026e-05	2.10783e-05	2.97444e-05	3.36495e-05	7.44608e-05	9.43485e-05	8.12084e-05	2.45814e-05	2.55559e-05	1.26771e-05	6.30553e-05	5.88267e-05	5.03257e-05	171743	232483	249429	601699	776002	764112	207810	206737	81039.9	551902	436813	417556	8623.9	17297.4	23369.5	379773	340839	487680	98357.1	98522.8	83743.8	635866	531012	417556
AT5G46800.1	6	6	17.8329	Mitochondrial substrate carrier family protein	49.8136	2.99016	3.43802	0.000318496	6.39375e-06	0.000106514	9.26393e-05	0.000298823	0.00034835	0.000308314	8.31037e-06	7.9145e-06	2.95639e-06	0.000153031	0.000100696	6.58158e-05	0.000111575	5.35309e-05	0.000112812	2.43477e+06	2.72271e+06	2.2854e+06	67154	65095.6	27817.5	1.29372e+06	814591	420734	976579	397489	936009	122259	202578	214124	42385.5	28591.6	17754	612319	388203	434772	1.12515e+06	483208	936009
AT5G35360.1;AT5G35360.2;AT5G35360.3	6	6	12.3871	acetyl Co-enzyme a carboxylase biotin carboxylase subunit	1.16127	2.65113	1.20634	0.000312576	0.000269167	0.000117903	0.000259111	0.000291751	0.000378792	0.000267186	0.000353957	0.000229031	0.000224514	0.000135874	0.000140525	7.73101e-05	0.000243067	0.000233919	0.000300347	2.37715e+06	2.96064e+06	1.98053e+06	2.86024e+06	1.88375e+06	2.11251e+06	1.14867e+06	1.13679e+06	494213	2.12748e+06	1.73695e+06	2.49201e+06	119366	220281	185560	1.80529e+06	827389	1.34827e+06	543667	541749	510702	2.45115e+06	2.11152e+06	2.49201e+06
AT1G64520.1	6	6	20.5246	regulatory particle non-ATPase 12A	4.43231	0.751978	4.34641	0.000407888	9.2026e-05	0.00054242	9.38448e-05	0.000415575	0.000432299	0.00037579	0.000108938	7.58563e-05	9.12834e-05	0.000584561	0.000653781	0.000388918	0.000104358	0.000111887	6.52893e-05	3.38605e+06	3.37886e+06	2.78557e+06	880303	623907	858910	4.94185e+06	5.2888e+06	2.4862e+06	913407	830811	541711	170027	251397	260985	555619	274035	548184	2.33899e+06	2.52044e+06	2.56915e+06	1.05237e+06	1.00998e+06	541711
AT5G30510.1	6	6	13.2201	ribosomal protein S1	7.2293	1.83954	2.34829	0.000265596	3.67389e-05	0.000144382	0.000113102	0.000320138	0.00023821	0.000238442	3.73706e-05	3.4229e-05	3.8617e-05	0.000178655	0.000200637	5.38542e-05	0.00014373	9.70042e-05	9.85713e-05	2.60844e+06	1.86185e+06	1.76747e+06	301982	281528	363358	1.51034e+06	1.62306e+06	344268	1.25802e+06	720296	817854	130980	138527	165597	190601	123654	231907	714847	773490	355755	1.44941e+06	875630	817854
AT1G79210.1;AT1G16470.1	6	6	19.6939	N-terminal nucleophile aminohydrolases (Ntn hydrolases) superfamily protein	0.0414211	0.0200297	0.116017	1.04806e-05	0.000253026	0.000523251	9.03363e-05	7.77296e-06	8.87236e-06	1.47964e-05	0.000226142	0.000300784	0.00023215	0.000420148	0.00046374	0.000685865	9.12238e-05	9.06059e-05	8.91794e-05	63333.1	69346.4	109680	1.82739e+06	2.47391e+06	2.18437e+06	3.55192e+06	3.75146e+06	4.38446e+06	798451	672786	739928	3180.2	5159.59	10276.1	1.15339e+06	1.0866e+06	1.39413e+06	1.68113e+06	1.7878e+06	4.53075e+06	919924	817874	739928
AT5G58140.2;AT5G58140.3;AT5G58140.4	6	6	13.5385	phototropin 2	3.67283	0.7764	4.17212	0.000224365	6.10879e-05	0.000288981	5.37772e-05	0.000210309	0.000254265	0.000208522	1.85189e-05	7.08801e-05	9.38647e-05	0.000335747	0.000355468	0.00017573	5.75309e-05	5.09003e-05	5.29004e-05	1.71357e+06	1.98734e+06	1.54568e+06	149647	582978	883198	2.83839e+06	2.87558e+06	1.12337e+06	503548	377955	438919	86044.9	147864	144818	94452.1	256058	563685	1.34341e+06	1.37039e+06	1.16085e+06	580157	459462	438919
AT5G25250.1;AT5G25260.1;AT5G64870.1	6	6	16.8647	SPFH/Band 7/PHB domain-containing membrane-associated protein family	25.0599	1.78519	32.3192	0.000276719	1.10423e-05	0.000155009	8.56207e-06	0.000303675	0.000301189	0.000225294	1.42759e-05	1.04701e-05	8.38098e-06	0.000171996	0.000172971	0.000120059	8.44305e-06	9.45467e-06	7.78848e-06	2.4743e+06	2.3541e+06	1.67001e+06	115360	86114.7	78859	1.45404e+06	1.39926e+06	767489	73899.1	70204.9	64621.7	124244	175152	156466	72811.4	37823.7	50330.3	688202	666833	793097	85141.9	85344.7	64621.7
AT1G47128.1	7	6	19.3124	Granulin repeat cysteine protease family protein	2.37688	4.7446	5.57401	0.00474277	0.00199537	0.000999615	0.000850872	0.0054691	0.00336678	0.00539242	0.00249168	0.00239509	0.00109935	0.00102245	0.0010101	0.0009663	0.000824462	0.000602225	0.00112593	4.45616e+07	2.63148e+07	3.99717e+07	2.01346e+07	1.96992e+07	1.03441e+07	8.64373e+06	8.17125e+06	6.17717e+06	7.21623e+06	4.47177e+06	9.34191e+06	2.23761e+06	1.9579e+06	3.74503e+06	1.27083e+07	8.6524e+06	6.60195e+06	4.09109e+06	3.8941e+06	6.38327e+06	8.31409e+06	5.43612e+06	9.34191e+06
AT5G54270.1	15	6	57.7258	light-harvesting chlorophyll B-binding protein 3	25.8519	2.17076	0.189466	0.000450206	1.74148e-05	0.000207395	0.00237619	0.000367261	0.000702267	0.000281089	1.49173e-05	1.71258e-05	2.02013e-05	0.000181008	0.000276045	0.000165132	0.00291203	0.00178177	0.00243476	2.99239e+06	5.48893e+06	2.08359e+06	120543	140857	190080	1.53023e+06	2.23309e+06	1.05563e+06	2.5488e+07	1.32304e+07	2.02014e+07	150260	408393	195216	76082.9	61867.9	121315	724261	1.0642e+06	1.09085e+06	2.93657e+07	1.60835e+07	2.02014e+07
AT2G37970.1	6	6	14.7878	SOUL heme-binding family protein	8.68675	0.980708	6.81642	0.000825387	9.50167e-05	0.000841624	0.000121088	0.0008737	0.000855715	0.000746746	8.4379e-05	9.8078e-05	0.000102593	0.000664151	0.000768205	0.00109252	0.000125028	0.000117815	0.00012042	7.1188e+06	6.68827e+06	5.5353e+06	681846	806677	965327	5.6147e+06	6.21444e+06	6.98401e+06	1.09433e+06	874827	999137	357462	497628	518614	430359	354312	616102	2.65745e+06	2.96157e+06	7.21703e+06	1.26082e+06	1.06349e+06	999137
AT1G45000.1;AT1G45000.2;AT5G43010.1	7	6	20.9228	AAA-type ATPase family protein	1.67979	0.745653	3.64461	0.000155691	9.26847e-05	0.000208798	4.2718e-05	0.000116603	0.000137065	0.000213404	0.000138799	8.96048e-05	4.965e-05	0.000220801	0.000149511	0.000256081	4.66526e-05	3.46793e-05	4.6822e-05	950064	1.0713e+06	1.58187e+06	1.1216e+06	736986	467170	1.86664e+06	1.20948e+06	1.63702e+06	408334	257508	388486	47706.4	79708.1	148209	707920	323703	298163	883483	576392	1.69164e+06	470457	313041	388486
ATMG00070.1	6	6	17.4987	NADH dehydrogenase subunit 9	6.61248	0.265594	2.03663	0.000230178	3.48097e-05	0.000866655	0.000113019	0.000210423	0.000187717	0.000292395	3.6043e-05	3.47276e-05	3.36584e-05	0.000929326	0.000793719	0.00087692	0.000169243	6.66455e-05	0.000103169	1.7145e+06	1.4672e+06	2.16739e+06	291255	285629	316701	7.85648e+06	6.42084e+06	5.6058e+06	1.48133e+06	494871	856004	86091.7	109164	203068	183831	125455	202128	3.71849e+06	3.05993e+06	5.79283e+06	1.70669e+06	601591	856004
AT1G07660.1;AT1G07660.2	6	6	14.6494	Histone superfamily protein	12.8631	1.05927	22.9373	0.000222063	1.72635e-05	0.000209638	9.68128e-06	4.70763e-05	0.000388485	0.000230627	2.43843e-05	1.78442e-05	9.56201e-06	0.000176507	0.000111751	0.000340657	1.04855e-05	9.17282e-06	9.38549e-06	383572	3.0364e+06	1.70954e+06	197044	146766	89971.5	1.49218e+06	904020	2.17768e+06	91776.3	68112	77872.2	19260.6	225918	160170	124368	64463.4	57422.7	706252	430822	2.25034e+06	105739	82800.5	77872.2
AT2G36580.1;AT3G52990.1;AT3G52990.2	6	6	15.8293	Pyruvate kinase family protein	1.54824	3.25149	2.0137	0.000408012	0.000263532	0.000125484	0.000202618	0.000413876	0.00040932	0.000400838	0.000181515	0.000212154	0.000396926	0.000127784	0.000150201	9.84679e-05	0.00019486	0.000209269	0.000203725	3.37221e+06	3.19925e+06	2.97124e+06	1.46678e+06	1.74494e+06	3.73478e+06	1.08028e+06	1.21506e+06	629466	1.70554e+06	1.55391e+06	1.69032e+06	169332	238034	278382	925784	766420	2.38366e+06	511299	579052	650468	1.96502e+06	1.88902e+06	1.69032e+06
AT2G27680.1	6	6	19.8124	NAD(P)-linked oxidoreductase superfamily protein	2.89131	3.33583	1.81613	0.000396961	0.000137295	0.000118999	0.000218576	0.000378783	0.000372539	0.000439563	0.000190231	0.000107751	0.000113903	0.000108895	0.000106631	0.000141472	0.000195636	0.000247502	0.000212588	3.08627e+06	2.91177e+06	3.25829e+06	1.53721e+06	886237	1.07174e+06	920594	862598	904373	1.71234e+06	1.83781e+06	1.76386e+06	154974	216644	305276	970235	389257	684018	435719	411081	934547	1.97285e+06	2.23413e+06	1.76386e+06
AT5G54770.1	6	6	20.8804	thiazole biosynthetic enzyme, chloroplast (ARA6) (THI1) (THI4)	0.170452	1.66005	0.329493	0.000117992	0.00069223	7.10772e-05	0.000358101	0.000129422	0.000125754	9.88002e-05	0.000886217	0.000700803	0.000489669	4.75458e-05	9.40473e-05	7.16384e-05	0.000258477	0.000325453	0.000490373	1.05451e+06	982892	732363	7.1613e+06	5.764e+06	4.60742e+06	401950	760802	457955	2.26237e+06	2.41662e+06	4.06866e+06	52951.2	73130.2	68616.6	4.51998e+06	2.53169e+06	2.9406e+06	190244	362569	473235	2.60655e+06	2.93777e+06	4.06866e+06
AT1G16880.1;AT1G16880.2	7	6	13.7446	uridylyltransferase-related	1.50239	8.02451	2.93948	0.000449533	0.000299212	5.602e-05	0.000152929	0.000373709	0.000378844	0.000596044	0.000181177	0.000299943	0.000416514	8.69118e-05	5.33479e-05	2.78002e-05	0.000189091	0.000148892	0.000120804	3.04494e+06	2.96105e+06	4.41822e+06	1.46405e+06	2.46699e+06	3.9191e+06	734748	431561	177716	1.65505e+06	1.10559e+06	1.00232e+06	152898	220311	413952	924061	1.08356e+06	2.50129e+06	347758	205666	183645	1.90685e+06	1.34401e+06	1.00232e+06
AT4G25900.1	7	6	14.9448	Galactose mutarotase-like superfamily protein	0.287245	1.71519	0.411144	0.000134072	0.00046675	7.81675e-05	0.000326095	0.000133676	0.000135068	0.000133472	0.000394542	0.000526543	0.000479165	4.98814e-05	6.95273e-05	0.000115094	0.000292264	0.000391097	0.000294923	1.08917e+06	1.05569e+06	989367	3.1882e+06	4.33074e+06	4.5086e+06	421695	562446	735749	2.55809e+06	2.90406e+06	2.447e+06	54691.7	78546.8	92695.8	2.01229e+06	1.90217e+06	2.87753e+06	199589	268040	760297	2.94727e+06	3.53033e+06	2.447e+06
AT4G30270.1;AT1G65310.1;AT2G18800.1;AT4G30280.1;AT4G30290.1;AT5G48070.1	6	6	17.1711	xyloglucan endotransglucosylase/hydrolase 24	0.184663	1.22396	3.26225	0.000162207	0.000878396	0.000132526	4.97224e-05	0.000139563	0.000210112	0.000136946	0.000529993	0.00111877	0.000986423	0.000164113	0.000167701	6.57653e-05	7.30465e-05	1.77735e-05	5.83471e-05	1.13714e+06	1.64224e+06	1.01512e+06	4.28274e+06	9.20172e+06	9.28152e+06	1.38741e+06	1.35663e+06	420411	639351	131976	484111	57100.3	122188	95108.6	2.70313e+06	4.04162e+06	5.92376e+06	656662	646516	434438	736620	160437	484111
AT1G70890.1	6	6	15.9366	MLP-like protein 43	0.587511	2.03966	2.50427	0.000325804	0.000554551	0.000159735	0.000130099	0.000265397	0.000296493	0.000415523	0.000366472	0.000718363	0.000578818	0.000148071	0.000166105	0.000165029	0.000185221	7.14022e-05	0.000133675	2.16242e+06	2.31739e+06	3.0801e+06	2.96137e+06	5.90843e+06	5.44625e+06	1.25179e+06	1.34372e+06	1.05496e+06	1.62118e+06	530191	1.10911e+06	108583	172421	288580	1.86912e+06	2.59513e+06	3.47597e+06	592473	640363	1.09016e+06	1.86782e+06	644528	1.10911e+06
AT1G02780.1	9	6	32.3126	Ribosomal protein L19e family protein	0.0346282	0.00226262	0.0298019	2.86362e-06	8.26961e-05	0.00126562	9.60884e-05	1.99399e-06	2.34023e-06	4.25662e-06	5.4294e-05	7.04267e-05	0.000123368	0.0012453	0.000792024	0.00175954	9.75591e-05	7.62136e-05	0.000114493	16246.8	18291.3	31552.5	438737	579249	1.1608e+06	1.05277e+07	6.40713e+06	1.1248e+07	853901	565917	949954	815.814	1360.93	2956.22	276916	254421	740859	4.98277e+06	3.0534e+06	1.16233e+07	983811	687959	949954
AT5G11770.1	6	6	14.7739	NADH-ubiquinone oxidoreductase 20 kDa subunit, mitochondrial	3.58954	0.864802	1.85859	0.000104665	2.91583e-05	0.000121028	5.63141e-05	9.14444e-05	9.83149e-05	0.000124236	4.00647e-05	1.99417e-05	2.74686e-05	0.000135009	9.48038e-05	0.000133271	2.10805e-05	0.00011672	3.11419e-05	745077	768430	920906	323752	164017	258460	1.14136e+06	766922	851945	184510	866694	258387	37413.2	57173.6	86281.6	204342	72040.4	164957	540207	365486	880370	212581	1.0536e+06	258387
AT1G78630.1	6	6	21.5595	Ribosomal protein L13 family protein	0.509519	0.0587362	0.639922	3.24623e-05	6.37116e-05	0.000552679	5.07285e-05	3.91149e-05	3.05032e-05	2.77686e-05	9.11166e-05	3.90384e-05	6.09798e-05	0.000562178	0.000712382	0.000383477	2.73145e-05	6.36596e-05	6.12115e-05	318704	238414	205837	736290	321085	573775	4.75263e+06	5.76286e+06	2.45142e+06	239075	472699	507876	16003.3	17738.7	19285.3	464723	141029	366201	2.24943e+06	2.74636e+06	2.53321e+06	275447	574637	507876
AT5G20950.1;AT3G47000.1;AT3G47050.1;AT3G47050.2	6	6	15.4133	Glycosyl hydrolase family protein	2.08092	4.26099	1.56345	0.000171054	8.22009e-05	4.01441e-05	0.000109408	0.000188919	0.000195319	0.000128924	9.2277e-05	9.8213e-05	5.61127e-05	2.91278e-05	3.82053e-05	5.30993e-05	0.000107463	0.000107849	0.000112912	1.53929e+06	1.52661e+06	955657	745668	807787	527980	246245	309064	339442	940590	800820	936839	77293.5	113585	89537.5	470642	354800	336973	116548	147288	350768	1.08369e+06	973519	936839
AT1G63500.1;AT1G01740.1;AT3G54030.1;AT4G00710.1;AT5G41260.1;AT5G59010.1;AT5G59010.2	6	6	16.711	Protein kinase protein with tetratricopeptide repeat domain	27.485	1.14342	3.70671	0.000230969	8.40346e-06	0.000201998	6.23111e-05	0.000244814	0.000247902	0.000200192	8.54536e-06	1.01464e-05	6.51868e-06	0.000236931	0.000198393	0.000170671	6.11581e-05	7.32535e-05	5.25216e-05	1.99471e+06	1.93761e+06	1.48394e+06	69052.9	83452.2	61336	2.003e+06	1.60491e+06	1.09103e+06	535296	543938	435776	100162	144164	139033	43584	36654.3	39146.6	948025	764840	1.12743e+06	616734	661239	435776
AT2G21530.1	6	6	16.3896	SMAD/FHA domain-containing protein	1.25625	5.41306	0.206913	3.96586e-05	3.1569e-05	7.32646e-06	0.000191668	5.1457e-05	3.57872e-05	3.17315e-05	4.3623e-05	2.43808e-05	2.67033e-05	5.06454e-06	7.45148e-06	9.46337e-06	0.000180967	0.000176733	0.000217303	419265	279713	235212	352506	200528	251258	42815.4	60279.2	60495.5	1.58395e+06	1.31231e+06	1.80298e+06	21052.9	20811.5	22037.5	222491	88077	160361	20264.6	28726.8	62514	1.82492e+06	1.59532e+06	1.80298e+06
AT1G76160.1;AT1G41830.1;AT1G55570.1	6	6	12.5269	SKU5 similar 5	0.137684	0.616801	0.35969	2.88756e-05	0.000209723	4.68152e-05	8.02794e-05	3.80975e-05	1.88843e-05	2.96451e-05	0.000146048	0.000252747	0.000230374	8.65196e-05	4.54144e-05	8.51146e-06	0.000107859	4.4296e-05	8.86831e-05	310414	147600	219746	1.18018e+06	2.07881e+06	2.16765e+06	731433	367383	54410.4	944053	328916	735811	15587.1	10981.9	20588.5	744892	913064	1.38347e+06	346189	175081	56225.8	1.08768e+06	399848	735811
AT5G40370.2;AT5G40370.1	6	6	18.1953	Glutaredoxin family protein	0.0319673	0.0711279	0.0639406	1.35976e-05	0.000425361	0.000191172	0.000212661	1.0015e-05	1.76388e-05	1.31391e-05	0.000360071	0.00046232	0.000453693	0.00020637	9.56151e-05	0.00027153	0.000356545	0.000159133	0.000122303	81601.2	137865	97394.5	2.90964e+06	3.80251e+06	4.26892e+06	1.74464e+06	773485	1.73578e+06	3.12072e+06	1.18163e+06	1.01476e+06	4097.51	10257.6	9125.09	1.83647e+06	1.67016e+06	2.72456e+06	825741	368613	1.7937e+06	3.5955e+06	1.43645e+06	1.01476e+06
AT4G27520.1	6	6	17.9708	early nodulin-like protein 2	0.468531	0.302975	0.47594	0.000116363	0.000248357	0.000384068	0.000244491	0.000110146	0.000124916	0.000114028	0.00016762	0.000256367	0.000321084	0.000466535	0.000354692	0.000330976	0.000322133	0.000135162	0.000276177	897453	976342	845241	1.3545e+06	2.10858e+06	3.02117e+06	3.94407e+06	2.8693e+06	2.1158e+06	2.81952e+06	1.00364e+06	2.29146e+06	45064.6	72642.8	79192.3	854916	926141	1.9282e+06	1.86674e+06	1.3674e+06	2.18639e+06	3.24847e+06	1.22007e+06	2.29146e+06
AT5G12470.1	6	6	19.4762	Protein of unknown function (DUF3411)	19.7934	2.90398	3.1632	0.000582913	2.94499e-05	0.000200729	0.000184279	0.000503176	0.000607356	0.000638207	4.08081e-05	3.59621e-05	1.15797e-05	0.000240106	0.000224574	0.000137507	0.000172161	0.000160558	0.000220119	4.09982e+06	4.7471e+06	4.73075e+06	329760	295782	108956	2.02984e+06	1.8167e+06	879026	1.50686e+06	1.19221e+06	1.82635e+06	205868	353199	443234	208134	129915	69539.5	960729	865772	908355	1.73611e+06	1.44931e+06	1.82635e+06
AT3G61050.1;AT3G60950.1;AT3G61030.1	6	6	16.486	Calcium-dependent lipid-binding (CaLB domain) family protein	16.1559	1.15121	3.31812	0.000553788	3.42778e-05	0.00048105	0.000166898	0.000479028	0.000391681	0.000790655	2.9966e-05	2.70965e-05	4.57709e-05	0.00051229	0.000461455	0.000469405	0.000188926	0.00018791	0.000123858	3.90306e+06	3.06138e+06	5.86079e+06	242148	222864	430671	4.33088e+06	3.73297e+06	3.00072e+06	1.65361e+06	1.39531e+06	1.02766e+06	195988	227776	549109	152836	97887.6	274868	2.04981e+06	1.77899e+06	3.10083e+06	1.90518e+06	1.69621e+06	1.02766e+06
AT3G08590.1;AT1G09780.1	6	6	18.3381	Phosphoglycerate mutase, 2,3-bisphosphoglycerate-independent	0.118001	0.435621	0.247871	3.96497e-05	0.000336012	9.10189e-05	0.000159961	2.32893e-05	3.26343e-05	6.30254e-05	0.000369215	0.00032581	0.00031301	0.000100497	9.16892e-05	8.08708e-05	0.0001105	0.000184554	0.000184828	189759	255070	467180	2.98353e+06	2.67974e+06	2.9452e+06	849594	741726	516974	967172	1.37039e+06	1.53353e+06	9528.51	18978	43771.1	1.88311e+06	1.17701e+06	1.87972e+06	402114	353479	534223	1.11431e+06	1.66592e+06	1.53353e+06
AT1G20450.1;AT1G20450.2	7	6	18.0314	Dehydrin family protein	131.188	1.19283	9.58413	0.00079446	6.05588e-06	0.000666029	8.28933e-05	0.000767295	0.000926001	0.000690085	1.25366e-06	3.3245e-06	1.35895e-05	0.000668013	0.00075009	0.000579983	0.000118596	5.89025e-05	7.11809e-05	6.25182e+06	7.23763e+06	5.1153e+06	10130.5	27343.5	127867	5.64735e+06	6.0679e+06	3.7076e+06	1.03803e+06	437375	590594	313928	538502	479263	6394.03	12010	81608.9	2.6729e+06	2.89173e+06	3.8313e+06	1.19596e+06	531696	590594
AT4G01050.1	6	6	16.0402	thylakoid rhodanese-like	16.3939	3.45372	0.837253	0.000447284	2.72836e-05	0.000129508	0.000534228	0.000609749	0.000309767	0.000422337	3.58195e-05	2.8105e-05	1.79263e-05	8.68485e-05	0.000199517	0.000102158	0.000448001	0.000571768	0.000582916	4.96815e+06	2.42114e+06	3.1306e+06	289448	231159	168673	734214	1.614e+06	653055	3.9212e+06	4.24561e+06	4.8365e+06	249470	180140	293313	182691	101531	107652	347505	769173	674845	4.51776e+06	5.16119e+06	4.8365e+06
AT2G28900.1	6	6	17.696	outer plastid envelope protein 16-1	23.1167	2.12962	1.57833	0.000789104	3.41357e-05	0.000370537	0.000499962	0.0008911	0.000752071	0.000724143	2.50839e-05	4.17997e-05	3.55233e-05	0.000432867	0.000454277	0.000224468	0.000470784	0.000348191	0.000680911	7.26057e+06	5.87819e+06	5.36776e+06	202697	343796	334248	3.65944e+06	3.6749e+06	1.43494e+06	4.12062e+06	2.58546e+06	5.64957e+06	364581	437356	502916	127936	151004	213328	1.73202e+06	1.75132e+06	1.48281e+06	4.74751e+06	3.14302e+06	5.64957e+06
AT3G26450.1;AT3G26460.1	6	6	13.6245	Polyketide cyclase/dehydrase and lipid transport superfamily protein	0.988807	1.80475	1.44223	0.000333728	0.000337506	0.000184916	0.000231398	0.000363636	0.000323593	0.000313955	0.000329975	0.000422898	0.000259646	0.000195127	0.00020985	0.000149772	0.000323979	0.000129803	0.000240411	2.96286e+06	2.52921e+06	2.32722e+06	2.66644e+06	3.47827e+06	2.44308e+06	1.6496e+06	1.69759e+06	957433	2.83568e+06	963840	1.99471e+06	148777	188181	218042	1.68297e+06	1.52774e+06	1.55925e+06	780758	809008	989378	3.26709e+06	1.17169e+06	1.99471e+06
AT3G27925.1	6	6	17.6856	DegP protease 1	2.11289	9.21739	0.873685	0.000147028	6.95859e-05	1.59511e-05	0.000168284	0.000146489	0.000134006	0.000160588	6.62069e-05	6.02984e-05	8.22524e-05	2.26582e-05	1.74955e-05	7.69953e-06	0.000232905	0.000116513	0.000155435	1.19357e+06	1.04739e+06	1.19037e+06	535001	495945	773935	191552	141531	49220	2.03854e+06	865154	1.28966e+06	59933.8	77929.1	111528	337676	217831	493950	90661.7	67448.5	50862.2	2.34868e+06	1.05173e+06	1.28966e+06
AT5G66760.1;AT2G18450.1	6	6	16.7803	succinate dehydrogenase 1-1	3.71599	0.214894	0.495759	5.71936e-05	1.53912e-05	0.000266148	0.000115366	6.02758e-05	6.11585e-05	5.01465e-05	1.9527e-05	2.09734e-05	5.67326e-06	0.000231288	0.000191775	0.000375379	0.000114993	0.000122939	0.000108165	491120	478015	371714	157792	172503	53381.3	1.9553e+06	1.55138e+06	2.39965e+06	1.0065e+06	912870	897454	24661	35565.8	34826.7	99593.5	75767.6	34069.6	925448	739327	2.47971e+06	1.15962e+06	1.10973e+06	897454
AT1G47420.1	6	6	19.9929	succinate dehydrogenase 5	3.06662	0.194298	0.652206	7.84779e-05	2.5591e-05	0.000403904	0.000120327	8.46244e-05	7.85182e-05	7.22911e-05	2.8604e-05	3.60464e-05	1.21225e-05	0.000310389	0.000293945	0.000607378	8.48596e-05	0.000125333	0.000150788	689509	613699	535863	231142	296476	114064	2.62401e+06	2.37789e+06	3.88272e+06	742747	930651	1.2511e+06	34622.9	45661.1	50206.1	145889	130220	72799.1	1.24195e+06	1.13321e+06	4.01227e+06	855746	1.13135e+06	1.2511e+06
AT3G23940.1;AT3G23940.2	7	6	16.2606	dehydratase family	0.0187228	0.496164	0.0406672	4.2563e-06	0.000227332	8.57842e-06	0.000104662	3.00317e-06	2.54097e-06	7.22477e-06	0.00020637	0.000219455	0.000256172	1.25502e-05	7.59542e-06	5.58964e-06	0.000136947	8.54613e-05	9.15765e-05	24469.5	19860.2	53554.1	1.66762e+06	1.80498e+06	2.41039e+06	106099	61443.7	35732.3	1.19865e+06	634586	759817	1228.71	1477.66	5017.59	1.05255e+06	792793	1.53839e+06	50216.8	29281.7	36924.5	1.38101e+06	771435	759817
AT1G49750.1	6	6	16.9217	Leucine-rich repeat (LRR) family protein	1.69081	3.85306	0.604642	9.60295e-05	5.6795e-05	2.49229e-05	0.00015882	0.000123136	7.39698e-05	9.09824e-05	5.2451e-05	6.35266e-05	5.44074e-05	1.84107e-05	2.62272e-05	3.0131e-05	0.000277375	0.00010504	9.40459e-05	1.0033e+06	578149	674413	423843	522496	511934	155643	212166	192615	2.42777e+06	779965	780306	50379.5	43016.1	63187.1	267516	229493	326733	73666.1	101110	199042	2.79713e+06	948167	780306
AT3G23490.1	6	6	18.464	cyanase	0.0862071	0.0891442	0.161649	2.24147e-05	0.00026001	0.000251443	0.000138663	1.66661e-05	2.99425e-05	2.06355e-05	0.000178312	0.000293585	0.000308133	0.000161648	0.000210433	0.000382248	0.000112367	0.000188261	0.000115362	135793	234031	152962	1.44089e+06	2.41469e+06	2.89931e+06	1.36657e+06	1.70232e+06	2.44356e+06	983506	1.39791e+06	957169	6818.71	17412.6	14331.4	909447	1.06059e+06	1.85043e+06	646799	811259	2.52509e+06	1.13313e+06	1.69938e+06	957169
AT3G16530.1	13	5	41.8261	Legume lectin family protein	0.207187	0.572032	2.08769	0.000557406	0.00269035	0.000974431	0.000266996	0.000663734	0.000571135	0.000437351	0.00418195	0.0027482	0.0011409	0.000701945	0.00087568	0.00134567	0.000136776	0.00032058	0.000343633	5.40802e+06	4.464e+06	3.24189e+06	3.37933e+07	2.26035e+07	1.0735e+07	5.93421e+06	7.08387e+06	8.60232e+06	1.19715e+06	2.38044e+06	2.85115e+06	271558	332135	303739	2.13292e+07	9.92803e+06	6.85142e+06	2.80867e+06	3.3759e+06	8.88934e+06	1.37929e+06	2.89378e+06	2.85115e+06
AT1G04410.1;AT5G56720.1	12	5	41.5826	Lactate/malate dehydrogenase family protein	0.0827927	0.155046	0.173631	0.000171914	0.00207644	0.0011088	0.000990113	0.000152384	0.000197536	0.000165823	0.00209899	0.00197521	0.00215514	0.00112929	0.00102777	0.00116934	0.000930394	0.000994868	0.00104508	1.24161e+06	1.54394e+06	1.22918e+06	1.69614e+07	1.62458e+07	2.02782e+07	9.54697e+06	8.31422e+06	7.47511e+06	8.14343e+06	7.38731e+06	8.67109e+06	62346	114874	115164	1.07055e+07	7.13556e+06	1.29422e+07	4.5186e+06	3.96224e+06	7.72451e+06	9.38234e+06	8.9804e+06	8.67109e+06
AT2G34430.1	28	5	96.0976	light-harvesting chlorophyll-protein complex II subunit B1	33.1382	4.26995	0.628139	0.00021185	6.39294e-06	4.96142e-05	0.000337267	0.000197131	0.000223736	0.000214685	1.10546e-05	1.80174e-06	6.32243e-06	5.43564e-05	6.20209e-05	3.24654e-05	0.000436418	0.000246946	0.000328437	1.6062e+06	1.74872e+06	1.59137e+06	89329.9	14819.1	59489.5	459526	501722	207539	3.81982e+06	1.83368e+06	2.72507e+06	80653.4	130110	149098	56382.1	6508.91	37968.1	217495	239102	214463	4.40095e+06	2.22912e+06	2.72507e+06
AT2G33210.1;AT2G33210.2	11	5	30.7263	heat shock protein 60-2	0.451425	0.293103	0.56684	6.9753e-05	0.000154517	0.000237981	0.000123056	7.96076e-05	6.85726e-05	6.10787e-05	0.000157795	0.000138478	0.000167279	0.000260902	0.000296006	0.000157036	0.000122267	0.000106528	0.000140373	648633	535964	452750	1.2751e+06	1.13896e+06	1.57397e+06	2.20565e+06	2.39456e+06	1.00387e+06	1.07016e+06	791013	1.16468e+06	32570.4	39877.4	42419.1	804802	500260	1.00456e+06	1.04394e+06	1.14116e+06	1.03736e+06	1.23297e+06	961596	1.16468e+06
AT5G18170.1	8	5	18.6879	glutamate dehydrogenase 1	0.164088	1.13316	0.502896	4.34119e-05	0.000264565	3.83106e-05	8.63239e-05	6.55372e-05	2.50616e-05	3.96371e-05	0.000267897	0.000336237	0.000189562	3.11143e-05	3.60845e-05	4.7733e-05	8.33023e-05	7.44076e-05	0.000101262	533989	195881	293812	2.16481e+06	2.7655e+06	1.78364e+06	263039	291908	305138	729117	552507	840176	26813.7	14574.2	27527.9	1.36636e+06	1.21467e+06	1.13837e+06	124497	139112	315319	840042	671656	840176
AT2G04030.2;AT2G04030.1	7	5	22.2416	Chaperone protein htpG family protein	8.94605	5.88541	4.67485	0.000762525	8.5236e-05	0.000129562	0.000163112	0.00106235	0.000547553	0.000677675	8.41446e-05	0.000112016	5.95476e-05	0.00013004	0.000153536	0.00010511	0.000107774	0.000233405	0.000148158	8.65588e+06	4.27968e+06	5.02331e+06	679951	921313	560299	1.09935e+06	1.24204e+06	671927	943305	1.73313e+06	1.22928e+06	434645	318421	470644	429164	404663	357601	520325	591909	694346	1.08682e+06	2.10688e+06	1.22928e+06
AT5G03290.1	8	5	21.6216	isocitrate dehydrogenase V	1.501	4.45933	1.24385	0.000347776	0.000231696	7.79884e-05	0.000279595	0.000359725	0.000311989	0.000371614	0.000302409	0.000226645	0.000166034	8.96769e-05	9.88157e-05	4.54728e-05	0.000259344	0.000243356	0.000336086	2.931e+06	2.43851e+06	2.75461e+06	2.44369e+06	1.86412e+06	1.56226e+06	758124	799376	290689	2.26995e+06	1.80702e+06	2.78853e+06	147177	181433	258085	1.54238e+06	818768	997081	358822	380952	300388	2.61529e+06	2.19671e+06	2.78853e+06
AT1G54570.1	6	5	18.3835	Esterase/lipase/thioesterase family protein	433.626	29.8779	34.1083	0.000454394	1.04789e-06	1.52084e-05	1.33221e-05	0.0004915	0.000471892	0.000399789	1.53628e-06	1.21835e-06	3.89059e-07	1.84752e-05	2.41162e-05	3.03366e-06	8.24158e-06	1.45254e-05	1.71992e-05	4.00468e+06	3.68831e+06	2.96347e+06	12414.3	10020.7	3660.76	156188	195090	19392.9	72135.8	107857	142703	201091	274422	277653	7835.49	4401.34	2336.42	73924.2	92972.4	20040	83110.3	131117	142703
AT5G47190.1	8	5	18.1859	Ribosomal protein L19 family protein	0.210993	0.0408159	1.05928	8.80224e-06	4.17181e-05	0.000215657	8.30961e-06	5.99249e-06	6.49347e-06	1.39208e-05	1.9096e-05	6.99875e-05	3.60709e-05	0.000246394	0.000109861	0.000290716	6.26184e-06	7.95183e-06	1.07152e-05	48826.1	50753	103189	154310	575636	339401	2.083e+06	888726	1.85843e+06	54807.7	59045.6	88904.6	2451.75	3776.18	9667.95	97395.8	252834	216616	985889	423533	1.92044e+06	63146	71778.9	88904.6
AT3G07110.1;AT3G07110.2	10	5	27.9084	Ribosomal protein L13 family protein	0.927125	0.119787	2.39555	4.92004e-05	5.30677e-05	0.000410731	2.05382e-05	3.38488e-05	5.22823e-05	6.147e-05	5.66997e-05	6.2535e-05	3.99684e-05	0.000329038	0.000266631	0.000636524	2.64649e-05	1.94396e-05	1.57102e-05	275796	408639	455651	458176	514341	376073	2.78167e+06	2.15693e+06	4.06904e+06	231638	144347	130349	13848.8	30404	42690.8	289186	225911	240022	1.31657e+06	1.02791e+06	4.2048e+06	266879	175476	130349
AT5G16710.1	7	5	18.4294	dehydroascorbate reductase 1	0.0654472	1.47535	0.178966	6.61062e-05	0.00101007	4.48071e-05	0.000369378	7.01008e-05	5.23732e-05	7.58445e-05	0.0010035	0.00111704	0.000909663	5.20251e-05	2.55146e-05	5.68817e-05	0.000444977	0.000226767	0.000436389	571173	409349	562203	8.10906e+06	9.18747e+06	8.55926e+06	439818	206402	363622	3.89473e+06	1.68384e+06	3.62075e+06	28680.8	30456.9	52673.9	5.11818e+06	4.03536e+06	5.46279e+06	208166	98363.3	375754	4.48726e+06	2.04696e+06	3.62075e+06
AT2G44120.1;AT2G44120.2	20	5	52.5858	Ribosomal protein L30/L7 family protein	0.408295	0.0343968	1.3605	0.000100049	0.000245042	0.00290868	7.35384e-05	0.000108549	0.000116806	7.47932e-05	0.000248291	0.000229765	0.000257069	0.00271931	0.00273349	0.00327325	7.17438e-05	8.3322e-05	6.55494e-05	884442	912955	554410	2.00638e+06	1.88978e+06	2.41883e+06	2.29889e+07	2.21128e+07	2.09246e+07	627950	618700	543868	44411.3	67926.7	51943.8	1.26636e+06	830038	1.54377e+06	1.08807e+07	1.05381e+07	2.16227e+07	723484	752125	543868
AT4G20890.1	27	5	85.3144	tubulin beta-9 chain	15.0612	1.66058	11.9964	0.00036696	2.43645e-05	0.000220982	3.0589e-05	0.000439386	0.00035483	0.000306663	2.54894e-05	2.43815e-05	2.32228e-05	0.000265755	0.000297749	9.94423e-05	4.41712e-05	3.57315e-05	1.18644e-05	3.58006e+06	2.77336e+06	2.27316e+06	205973	200534	218510	2.24668e+06	2.40866e+06	635694	386615	265321	98440.1	179769	206346	212977	130004	88079.4	139460	1.06336e+06	1.14788e+06	656904	445434	322538	98440.1
AT4G38510.5;AT4G38510.1	33	5	106.839	ATPase, V1 complex, subunit B protein	39.1739	2.11052	9.41367	0.00109621	2.79833e-05	0.000519404	0.000116449	0.00133529	0.00110102	0.000852323	4.5682e-05	1.74566e-05	2.08112e-05	0.00055815	0.00056388	0.000436183	0.000111454	0.000129338	0.000108555	1.08798e+07	8.60562e+06	6.3179e+06	369145	143578	195818	4.71857e+06	4.56154e+06	2.78834e+06	975522	960387	900690	546316	640285	591937	232992	63063.1	124977	2.23331e+06	2.17386e+06	2.88138e+06	1.12393e+06	1.1675e+06	900690
AT3G11130.1	36	5	104.103	Clathrin, heavy chain	13.5444	1.6653	4.10502	0.000412422	3.04496e-05	0.000247656	0.000100468	0.000442473	0.000402845	0.000391948	6.79016e-05	1.42321e-05	9.21519e-06	0.000375841	0.000194209	0.000172919	6.70665e-05	0.000147478	8.68587e-05	3.60521e+06	3.14864e+06	2.90534e+06	548696	117057	86708.2	3.17734e+06	1.57106e+06	1.1054e+06	587011	1.09508e+06	720673	181032	234268	272207	346319	51414.3	55339.9	1.50384e+06	748709	1.14228e+06	676316	1.33124e+06	720673
AT3G08530.1	38	5	107.305	Clathrin, heavy chain	3.89166	0.810039	1.90669	0.000112678	2.89538e-05	0.000139103	5.90965e-05	0.000105804	0.000105578	0.000126654	1.78332e-05	5.12931e-05	1.77352e-05	0.000128869	0.000129915	0.000158523	7.83913e-05	7.82939e-05	2.06042e-05	862075	825200	938828	144106	421878	166876	1.08945e+06	1.05096e+06	1.01338e+06	686133	581364	170955	43288.1	61397.4	87960.7	90954.8	185299	106505	515640	500846	1.04719e+06	790519	706737	170955
AT1G20010.1	25	5	84.0094	tubulin beta-5 chain	15.2748	5.09108	11.7071	0.00210995	0.000138133	0.00041444	0.000180229	0.00196149	0.0017607	0.00260764	0.000181963	0.000120559	0.000111876	0.000540361	0.000308936	0.000394022	0.000204177	0.000144371	0.000192138	1.5982e+07	1.37617e+07	1.93293e+07	1.4704e+06	991583	1.05267e+06	4.56819e+06	2.49916e+06	2.51882e+06	1.78709e+06	1.07201e+06	1.59418e+06	802518	1.02391e+06	1.81101e+06	928068	435528	671847	2.16213e+06	1.191e+06	2.60286e+06	2.05898e+06	1.3032e+06	1.59418e+06
AT1G12900.1;AT1G12900.2;AT1G12900.3	44	5	137.197	glyceraldehyde 3-phosphate dehydrogenase A subunit 2	30.5048	6.19551	10.7297	0.0115482	0.00037857	0.00186397	0.00107629	0.0117696	0.0133452	0.00952984	0.000353149	0.000460041	0.000322521	0.00260545	0.00192037	0.00106608	0.00101128	0.00112593	0.00109164	9.58971e+07	1.04306e+08	7.06406e+07	2.85371e+06	3.78376e+06	3.03469e+06	2.20263e+07	1.5535e+07	6.81501e+06	8.85142e+06	8.36048e+06	9.05745e+06	4.81536e+06	7.76072e+06	6.61846e+06	1.80117e+06	1.66192e+06	1.93684e+06	1.04251e+07	7.40338e+06	7.04239e+06	1.0198e+07	1.01634e+07	9.05745e+06
AT2G18960.1;AT1G17260.1;AT1G80660.1;AT1G80660.2;AT2G24520.1;AT5G57350.1	23	5	60.0071	H(+)-ATPase 1	5.52327	0.328511	0.6182	0.000107306	1.9428e-05	0.000326644	0.000173578	9.78988e-05	0.00012322	0.000100799	1.59363e-05	2.92414e-05	1.31063e-05	0.000392688	0.000382173	0.000205071	0.000135548	0.00015968	0.000225507	797667	963092	747179	128777	240506	123320	3.31977e+06	3.09162e+06	1.31093e+06	1.18641e+06	1.18569e+06	1.87104e+06	40053.9	71657	70004.7	81280.1	105636	78706.9	1.57125e+06	1.47335e+06	1.35467e+06	1.3669e+06	1.44138e+06	1.87104e+06
AT1G03475.1;AT4G03205.1;AT4G03205.2	5	5	14.1311	Coproporphyrinogen III oxidase	0.192277	2.319	0.406948	4.15152e-05	0.000215914	1.79022e-05	0.000102016	3.33365e-05	5.12248e-05	3.99844e-05	0.000225488	0.000253354	0.0001689	2.33025e-05	1.93282e-05	1.10759e-05	0.000116982	0.000100616	8.845e-05	271622	400374	296387	1.82212e+06	2.0838e+06	1.58923e+06	196999	156356	70803.9	1.0239e+06	747119	733876	13639.2	29789	27769.1	1.15006e+06	915255	1.0143e+06	93239.8	74513.5	73166.3	1.17967e+06	908237	733876
AT2G34810.1	5	5	9.98457	FAD-binding Berberine family protein	0.196145	3.33257	0.972649	2.23045e-05	0.000113715	6.69288e-06	2.29317e-05	1.9971e-05	1.35523e-05	3.33902e-05	0.000112273	0.000122806	0.000106065	6.86146e-06	5.09534e-06	8.12183e-06	3.42502e-05	1.88191e-05	1.57259e-05	162721	105925	247507	907247	1.01006e+06	997994	58006.5	41219.1	51919.6	299780	139740	130479	8170.86	7881.17	23189.5	572625	443643	636951	27454.6	19643.4	53651.9	345388	169875	130479
AT1G71500.1	5	5	17.8696	Rieske (2Fe-2S) domain-containing protein	13.0996	8.9157	1.35222	0.000324566	2.47768e-05	3.64038e-05	0.000240024	0.000349435	0.000263952	0.00036031	3.28748e-05	3.58493e-05	5.60631e-06	4.5164e-05	3.91261e-05	2.49214e-05	0.000269997	0.00023756	0.000212515	2.84716e+06	2.06305e+06	2.67082e+06	265653	294855	52751.3	381815	316513	159312	2.36319e+06	1.76398e+06	1.76326e+06	142967	153497	250235	167672	129507	33667.5	180714	150838	164628	2.72272e+06	2.14439e+06	1.76326e+06
AT1G29880.1	5	5	12.2521	glycyl-tRNA synthetase / glycine--tRNA ligase	3.75489	3.30144	3.79105	0.000284875	7.58678e-05	8.62883e-05	7.51441e-05	0.000331035	0.000264301	0.000259289	7.65316e-05	6.1285e-05	8.97867e-05	9.64572e-05	9.99322e-05	6.24755e-05	6.89949e-05	8.66258e-05	6.98117e-05	2.69723e+06	2.06578e+06	1.922e+06	618433	504060	844827	815445	808408	399381	603889	643233	579233	135439	153700	180076	390335	221396	539195	385952	385256	412706	695763	781947	579233
AT5G04590.1	5	5	15.7492	sulfite reductase	0.545039	3.61957	0.844714	0.000143406	0.000263111	3.96196e-05	0.000169769	0.000105094	0.000164195	0.000160929	0.000276559	0.000285817	0.000226958	3.89126e-05	3.16129e-05	4.83334e-05	0.000115594	0.000273556	0.000120156	856291	1.28335e+06	1.1929e+06	2.2348e+06	2.3508e+06	2.13551e+06	328965	255734	308976	1.01175e+06	2.03127e+06	996947	42997.7	95485.3	111765	1.41053e+06	1.03253e+06	1.36295e+06	155700	121873	319285	1.16568e+06	2.46931e+06	996947
AT4G30530.1	5	5	12.4611	Class I glutamine amidotransferase-like superfamily protein	2.48134	2.34186	6.01678	0.000422225	0.00017016	0.000180295	7.01745e-05	0.000374622	0.000410696	0.000481357	0.000133828	0.000176608	0.000200044	0.000175115	0.000258946	0.000106823	9.85354e-05	7.34479e-05	3.85403e-05	3.05237e+06	3.21e+06	3.56809e+06	1.08143e+06	1.45258e+06	1.88227e+06	1.48042e+06	2.09476e+06	682875	862447	545381	319772	153271	238834	334302	682563	638007	1.20132e+06	700684	998285	705659	993657	662994	319772
AT3G24503.1	5	5	13.7539	aldehyde dehydrogenase 2C4	0.0606426	0.100071	0.096318	5.19415e-06	8.56517e-05	5.19045e-05	5.39271e-05	5.31898e-06	5.55364e-06	4.70982e-06	9.01004e-05	7.47297e-05	9.2125e-05	5.4943e-05	4.75116e-05	5.32588e-05	4.52609e-05	5.38669e-05	6.26534e-05	43338.4	43407.3	34911.9	728079	614641	866829	464486	384348	340462	396153	399984	519840	2176.19	3229.64	3270.96	459540	269965	553238	219842	183166	351821	456422	486242	519840
AT3G46740.1	5	5	15.0906	translocon at the outer envelope membrane of chloroplasts 75-III	45.1877	17.8491	17.4294	0.000496288	1.09828e-05	2.78047e-05	2.84742e-05	0.000675645	0.000371105	0.000442114	8.99692e-06	2.30736e-05	8.77906e-07	4.11909e-05	3.02047e-05	1.20185e-05	2.74515e-05	2.34872e-05	3.44839e-05	5.50507e+06	2.90056e+06	3.2772e+06	72701.9	189777	8260.45	348226	244343	76829.3	240274	174402	286116	276431	215811	307048	45887.1	83354.7	5272.08	164816	116445	79392.7	276828	212012	286116
AT4G22930.1	5	5	10.5627	pyrimidin 4	0.143135	0.44301	0.357226	2.13288e-05	0.000149012	4.81453e-05	5.97069e-05	1.99855e-05	2.70195e-05	1.69815e-05	0.000168147	0.000168222	0.000110667	3.19563e-05	5.7916e-05	5.45636e-05	4.29483e-05	9.9835e-05	3.63373e-05	162839	211185	125877	1.35875e+06	1.3836e+06	1.0413e+06	270157	468516	348803	375912	741317	301493	8176.78	15712.8	11793.7	857602	607711	664590	127866	223277	360441	433102	901183	301493
AT5G10560.1	5	5	12.0345	Glycosyl hydrolase family protein	0.00195481	0.0668493	0.00455764	1.16175e-07	5.94304e-05	1.73786e-06	2.54902e-05	0	3.48525e-07	0	4.66498e-05	5.82863e-05	7.33552e-05	4.59932e-07	1.87113e-06	2.88253e-06	2.83264e-05	3.46868e-05	1.34573e-05	0	2724.08	0	376965	479396	690219	3888.25	15136.7	18426.8	247931	257564	111656	0	202.68	0	237928	210563	440520	1840.32	7213.55	19041.7	285651	313108	111656
ATCG01110.1	6	5	16.2973	NAD(P)H dehydrogenase subunit H	15.5844	1.07899	0.599655	2.63482e-05	1.69068e-06	2.44194e-05	4.3939e-05	2.81475e-05	2.80744e-05	2.28228e-05	5.23201e-07	1.70939e-06	2.83945e-06	1.59509e-05	4.02242e-05	1.70831e-05	6.38337e-05	5.67159e-05	1.12675e-05	229342	219430	169175	4227.85	14059.5	26717.2	134848	325397	109205	558715	421139	93487.1	11516.2	16326.3	15850.4	2668.49	6175.27	17051.8	63824.1	155072	112849	643716	511958	93487.1
AT2G13560.1	5	5	9.04152	NAD-dependent malic enzyme 1	0.055187	0.340273	0.0751377	2.15738e-06	3.90923e-05	6.34016e-06	2.87124e-05	2.0635e-06	1.41087e-06	2.99778e-06	3.0445e-05	4.32114e-05	4.36204e-05	7.77236e-06	7.7375e-06	3.51063e-06	3.84771e-05	1.43477e-05	3.33125e-05	16813.2	11027.4	22221.2	246019	355407	410436	65707.2	62593	22442	336777	106537	276396	844.254	820.472	2081.95	155279	156104	261953	31099.3	29829.4	23190.8	388013	129513	276396
AT2G17120.1	5	5	11.704	lysm domain GPI-anchored protein 2 precursor	0.183133	0.0980506	0.589431	2.90802e-05	0.000158792	0.000296583	4.9336e-05	3.41075e-05	2.53864e-05	2.77466e-05	0.000113707	0.000230173	0.000132497	0.000183102	0.000188214	0.000518434	5.6255e-05	3.88991e-05	5.28539e-05	277904	198420	205673	918841	1.89314e+06	1.2467e+06	1.54793e+06	1.52257e+06	3.31414e+06	492381	288842	438533	13954.6	14763.1	19270	579943	831512	795685	732640	725599	3.42472e+06	567290	351132	438533
AT1G41880.1;AT1G07070.1;AT1G74270.1;AT3G55750.1	5	5	12.5905	Ribosomal protein L35Ae family protein	0.417214	0.0197237	0.349663	6.24847e-06	1.49766e-05	0.0003168	1.787e-05	6.01799e-06	8.45279e-06	4.27463e-06	1.02892e-05	1.54362e-05	1.92046e-05	0.00032579	0.000398295	0.000226316	1.55704e-05	2.52727e-05	1.2767e-05	49033.8	66067.1	31686	83144.5	126960	180701	2.75421e+06	3.22203e+06	1.44674e+06	136282	187660	105928	2462.18	4915.6	2968.72	52478.1	55764	115329	1.30357e+06	1.5355e+06	1.49502e+06	157016	228129	105928
AT4G24770.1	5	5	17.293	31-kDa RNA binding protein	0.176406	0.381033	0.145957	3.26132e-05	0.000184876	8.55914e-05	0.000223444	2.1777e-05	3.39629e-05	4.20996e-05	8.7811e-05	0.000223912	0.000242905	5.78935e-05	9.43964e-05	0.000104485	0.000208838	0.000325795	0.000135699	177436	265455	312066	709579	1.84164e+06	2.28556e+06	489429	763626	667927	1.82789e+06	2.41916e+06	1.12591e+06	8909.75	19750.7	29238.1	447863	808894	1.45871e+06	231648	363915	690213	2.10598e+06	2.94086e+06	1.12591e+06
AT5G40770.1;AT3G27280.2	5	5	19.3209	prohibitin 3	46.0136	0.946235	6.49557	0.000798625	1.73563e-05	0.000844003	0.000122949	0.000910587	0.000890136	0.000595152	9.41041e-06	1.24369e-05	3.02214e-05	0.000930352	0.000937791	0.000663867	0.000113486	0.000113642	0.000141719	7.41935e+06	6.95731e+06	4.4116e+06	76043.2	102292	284362	7.86515e+06	7.58633e+06	4.24383e+06	993308	843841	1.17585e+06	372554	517646	413332	47996	44929.1	181489	3.72259e+06	3.61535e+06	4.38543e+06	1.14443e+06	1.02582e+06	1.17585e+06
AT3G10060.1	5	5	14.5177	FKBP-like peptidyl-prolyl cis-trans isomerase family protein	4.22314	22.3192	4.22418	0.000741219	0.000175514	3.32099e-05	0.000175471	0.000855007	0.000798287	0.000570362	0.000184392	0.000200926	0.000141224	3.62587e-05	2.98859e-05	3.34852e-05	0.000232304	0.000101802	0.000192306	6.96649e+06	6.23942e+06	4.22785e+06	1.49003e+06	1.65258e+06	1.32881e+06	306529	241764	214057	2.03328e+06	755918	1.59558e+06	349815	464232	396116	940458	725855	848089	145081	115215	221199	2.34262e+06	918934	1.59558e+06
AT4G23100.1;AT4G23100.2	5	5	11.6679	glutamate-cysteine ligase	0.115695	1.45561	0.412351	5.23591e-05	0.000452562	3.59705e-05	0.000126977	4.61265e-05	4.91441e-05	6.18066e-05	0.000493164	0.000392524	0.000471996	3.78919e-05	3.02234e-05	3.97961e-05	8.36916e-05	0.000184238	0.000113001	375833	384111	458146	3.98514e+06	3.22845e+06	4.44114e+06	320336	244495	254400	732524	1.36804e+06	937581	18872	28579.1	42924.6	2.51529e+06	1.41802e+06	2.83448e+06	151616	116517	262889	843968	1.66306e+06	937581
AT3G22110.1;AT4G15165.1	5	5	12.1222	20S proteasome alpha subunit C1	0.365042	0.266453	0.904905	5.54956e-05	0.000152025	0.000208276	6.13276e-05	5.39172e-05	4.69091e-05	6.56606e-05	0.000136536	0.00016912	0.000150419	0.000220027	0.000163072	0.000241728	7.09954e-05	4.23797e-05	7.06076e-05	439311	366642	486714	1.10331e+06	1.39099e+06	1.41533e+06	1.8601e+06	1.31919e+06	1.54527e+06	621399	314687	585837	22059.5	27279.3	45601.2	696377	610957	903310	880387	628674	1.59682e+06	715936	382550	585837
AT3G14990.1;AT3G14990.2	5	5	14.8409	Class I glutamine amidotransferase-like superfamily protein	0.958968	1.13998	2.16349	0.000123347	0.000128624	0.000108201	5.70128e-05	0.000154598	0.000122878	9.2564e-05	7.82153e-05	9.08173e-05	0.000216841	0.000125855	0.000163284	3.5463e-05	5.57657e-05	6.87392e-05	4.65334e-05	1.25964e+06	960419	686137	632038	746958	2.04031e+06	1.06397e+06	1.3209e+06	226700	488099	510417	386091	63251.6	71458.1	64285.5	398922	328083	1.30219e+06	503580	629491	234264	562356	620490	386091
AT1G68560.1;AT3G45940.1	6	5	14.4254	alpha-xylosidase 1	0.154671	0.120774	0.0916212	1.87206e-05	0.000121035	0.000155005	0.000204326	9.56208e-06	1.54553e-05	3.11444e-05	0.00015872	9.33955e-05	0.000110989	0.000143051	0.000143689	0.000178274	0.00015659	0.000387629	6.87582e-05	77910.6	120799	230860	1.28257e+06	768164	1.04433e+06	1.20934e+06	1.16238e+06	1.13964e+06	1.37058e+06	2.87831e+06	570492	3912.19	8987.79	21629.7	809519	337397	666523	572384	553948	1.17766e+06	1.5791e+06	3.49902e+06	570492
AT1G45145.1	5	5	13.3791	thioredoxin H-type 5	2.92961	1.42009	3.38531	0.00020395	6.96168e-05	0.000143618	6.02456e-05	0.000224151	0.000178015	0.000209684	2.5285e-05	7.46454e-05	0.00010892	0.000161205	0.000200321	6.93277e-05	5.6779e-05	6.82353e-05	5.57225e-05	1.82635e+06	1.39136e+06	1.5543e+06	204321	613947	1.02486e+06	1.36282e+06	1.62051e+06	443184	496968	506675	462334	91708.2	103522	145625	128961	269661	654097	645027	772273	457971	572575	615941	462334
AT5G20280.1;AT5G11110.1	7	5	18.7814	sucrose phosphate synthase 1F	8.01201	2.28622	1.73395	0.000280672	3.50314e-05	0.000122767	0.000161869	0.000264398	0.000289981	0.000287637	3.90287e-05	3.86596e-05	2.7406e-05	8.6695e-05	0.000127161	0.000154445	9.68102e-05	0.000295589	9.32079e-05	2.15428e+06	2.2665e+06	2.13213e+06	315381	317969	257870	732916	1.02868e+06	987305	847347	2.19487e+06	773353	108175	168634	199763	199058	139660	164581	346891	490228	1.02025e+06	976259	2.6682e+06	773353
AT1G03860.1;AT1G03860.2	7	5	22.1547	prohibitin 2	8.5643	0.590886	6.18211	0.00021199	2.47528e-05	0.000358767	3.4291e-05	0.000215583	0.000204648	0.00021574	9.93209e-06	6.07564e-05	3.56985e-06	0.000345089	0.000550211	0.000181001	3.13069e-05	4.025e-05	3.1316e-05	1.75655e+06	1.59953e+06	1.59919e+06	80258.7	499712	33589.6	2.91737e+06	4.45097e+06	1.15707e+06	274019	298873	259831	88203	119010	149831	50656.7	219486	21438	1.3808e+06	2.12116e+06	1.19567e+06	315707	363325	259831
AT5G67500.2;AT5G67500.1	6	5	15.0707	voltage dependent anion channel 2	32.9943	2.1644	6.70425	0.000737899	2.23645e-05	0.000340926	0.000110064	0.000734913	0.000694253	0.000784532	1.61186e-05	2.17188e-05	2.9256e-05	0.000400766	0.000354007	0.000268006	9.94665e-05	9.26427e-05	0.000138084	5.98798e+06	5.42629e+06	5.81539e+06	130250	178634	275278	3.38806e+06	2.86376e+06	1.71325e+06	870597	687910	1.14569e+06	300680	403732	544856	82209.9	78460.4	175691	1.60357e+06	1.36476e+06	1.77042e+06	1.00305e+06	836260	1.14569e+06
ATMG00510.1	6	5	19.5107	NADH dehydrogenase subunit 7	19.6512	0.551321	1.82581	0.000268507	1.36636e-05	0.000487025	0.000147062	0.000270579	0.000227756	0.000307187	1.35093e-05	1.53091e-05	1.21725e-05	0.000660296	0.000514651	0.000286128	0.00017324	0.000144332	0.000123615	2.20464e+06	1.78015e+06	2.27705e+06	109165	125915	114534	5.58211e+06	4.16331e+06	1.8291e+06	1.51632e+06	1.07172e+06	1.02564e+06	110704	132448	213341	68901.5	55305.1	73099.4	2.64202e+06	1.98407e+06	1.89013e+06	1.747e+06	1.30284e+06	1.02564e+06
AT2G20260.1	7	5	29.0943	photosystem I subunit E-2	88.1614	2.17459	0.613494	0.000742364	8.42051e-06	0.000341381	0.00121006	0.000885662	0.000742597	0.000598834	3.97196e-06	1.42236e-05	7.06602e-06	0.000272812	0.000297478	0.000453852	0.000997041	0.00130777	0.00132536	7.21626e+06	5.80414e+06	4.4389e+06	32096.4	116987	66486.1	2.30634e+06	2.40647e+06	2.90129e+06	8.72676e+06	9.71073e+06	1.09967e+07	362356	431846	415889	20258.2	51383.4	42433.5	1.0916e+06	1.14683e+06	2.99809e+06	1.00544e+07	1.18049e+07	1.09967e+07
AT1G14810.1	5	5	15.9125	semialdehyde dehydrogenase family protein	8.48941	14.2295	8.79604	0.00217796	0.000256551	0.00015306	0.000247607	0.00204387	0.00187607	0.00261395	0.000266992	0.000300222	0.000202438	0.000347674	5.7856e-05	5.3649e-05	0.000289444	0.000252585	0.000200793	1.66532e+07	1.46634e+07	1.93761e+07	2.1575e+06	2.46928e+06	1.90479e+06	2.93922e+06	468030	342957	2.5334e+06	1.87555e+06	1.666e+06	836222	1.091e+06	1.81538e+06	1.36174e+06	1.08457e+06	1.2157e+06	1.39114e+06	223045	354399	2.91883e+06	2.28001e+06	1.666e+06
AT4G12420.1	5	5	16.4381	Cupredoxin superfamily protein	0.252984	0.187463	0.348191	0.000130071	0.000514147	0.000693849	0.000373563	0.000135012	0.000110814	0.000144387	0.000530446	0.000586927	0.000425068	0.000638099	0.000589582	0.000853867	0.000431893	0.000248134	0.000440662	1.10006e+06	866125	1.07028e+06	4.2864e+06	4.82738e+06	3.99958e+06	5.39446e+06	4.76946e+06	5.45843e+06	3.78021e+06	1.8425e+06	3.6562e+06	55238.2	64442.4	100277	2.70544e+06	2.12031e+06	2.55266e+06	2.55321e+06	2.27294e+06	5.64055e+06	4.35532e+06	2.23984e+06	3.6562e+06
AT1G43670.1	6	5	18.1809	Inositol monophosphatase family protein	0.534173	0.135616	1.2928	0.000229872	0.000430333	0.00169502	0.00017781	0.00024499	0.000250285	0.000194341	0.000495374	0.000398554	0.000397069	0.00124815	0.00134399	0.00249293	0.000176098	0.000180202	0.000177129	1.99615e+06	1.95623e+06	1.44057e+06	4.003e+06	3.27805e+06	3.73613e+06	1.05518e+07	1.08723e+07	1.59363e+07	1.54133e+06	1.33808e+06	1.46965e+06	100234	145550	134970	2.52656e+06	1.4398e+06	2.38452e+06	4.9942e+06	5.18134e+06	1.6468e+07	1.77582e+06	1.62664e+06	1.46965e+06
AT5G11200.1;AT5G11170.2;AT5G11200.2;AT5G11200.3	5	5	9.8015	DEAD/DEAH box RNA helicase family protein	0.341311	3.41488	0.382949	0.000395906	0.00115996	0.000115936	0.00103383	0.000380745	0.000390893	0.000416081	0.000891196	0.0021039	0.000484778	0.000127283	7.12633e-05	0.000149261	0.000849599	0.000828015	0.00142389	3.10226e+06	3.05522e+06	3.08423e+06	7.20153e+06	1.73043e+07	4.56141e+06	1.07604e+06	576490	954168	7.43625e+06	6.14835e+06	1.18141e+07	155777	227318	288968	4.54538e+06	7.60046e+06	2.91123e+06	509293	274733	986004	8.56758e+06	7.47426e+06	1.18141e+07
AT3G63520.1	6	5	17.4463	carotenoid cleavage dioxygenase 1	39.3982	4.33535	7.62854	0.00107052	2.71719e-05	0.000246929	0.000140331	0.00106066	0.000939961	0.00121095	2.85534e-05	3.66801e-05	1.62823e-05	0.000238271	0.000350817	0.000151699	0.000207072	7.07595e-05	0.000143163	8.64214e+06	7.34675e+06	8.97624e+06	230733	301688	153204	2.01434e+06	2.83795e+06	969753	1.81243e+06	525419	1.18783e+06	433955	546621	841002	145631	132509	97779.8	953389	1.35246e+06	1.00211e+06	2.08817e+06	638726	1.18783e+06
AT5G59840.1;AT3G09900.1;AT3G46060.1;AT3G53610.1;AT5G03520.1;AT5G03520.2	8	5	23.2011	Ras-related small GTP-binding family protein	69.7819	4.01517	12.8556	0.000482654	6.9166e-06	0.000120207	3.75444e-05	0.000574262	0.00043858	0.000435118	6.44836e-06	8.01308e-06	6.28837e-06	0.000100558	0.000151086	0.000108978	4.22282e-05	3.72532e-05	3.31517e-05	4.67902e+06	3.42795e+06	3.22534e+06	52107.5	65906.4	59169	850115	1.22222e+06	696651	369609	276621	275062	234952	255050	302189	32888.6	28947.7	37763.5	402361	582464	719895	425840	336274	275062
AT1G29150.1	6	5	17.8671	non-ATPase subunit 9	5.55653	2.29423	5.62524	0.000331197	5.9605e-05	0.000144361	5.8877e-05	0.000334811	0.000266141	0.000392638	4.32244e-05	3.71189e-05	9.84716e-05	0.000156221	0.000139458	0.000137405	9.27226e-05	4.49317e-05	3.89766e-05	2.728e+06	2.08016e+06	2.91046e+06	349286	305298	926546	1.32068e+06	1.12815e+06	878373	811570	333637	323392	136983	154770	272687	220458	134094	591351	625082	537634	907679	935039	405586	323392
AT2G15620.1	6	5	15.0984	nitrite reductase 1	0.0123383	0.0863953	0.0360547	3.35207e-06	0.00027168	3.87992e-05	9.29716e-05	4.38804e-06	1.84205e-06	3.82611e-06	0.000241038	0.000176949	0.000397055	2.01867e-05	6.20292e-05	3.41817e-05	0.000141814	5.62629e-05	8.08385e-05	35753.2	14397.5	28361.3	1.94776e+06	1.45538e+06	3.736e+06	170657	501790	218510	1.24125e+06	417775	670723	1795.31	1071.22	2657.23	1.22937e+06	639237	2.38443e+06	80772.4	239134	225801	1.43008e+06	507869	670723
AT4G13010.1	6	5	17.3643	Oxidoreductase, zinc-binding dehydrogenase family protein	20.82	1.20008	2.74319	0.00069183	3.32291e-05	0.000576486	0.000252199	0.000680141	0.000715933	0.000679417	4.79293e-05	2.54134e-05	2.63445e-05	0.000580313	0.000604289	0.000544856	0.000283336	0.000235073	0.000238189	5.54171e+06	5.59574e+06	5.03622e+06	387305	209021	247883	4.90594e+06	4.88843e+06	3.48305e+06	2.47994e+06	1.74552e+06	1.97627e+06	278271	416340	471854	244455	91807.4	158207	2.32199e+06	2.32964e+06	3.59926e+06	2.85723e+06	2.12194e+06	1.97627e+06
AT2G39800.2;AT2G39800.1;AT2G39800.3;AT3G55610.1	6	5	17.2329	delta1-pyrroline-5-carboxylate synthase 1	74.2737	4.03531	6.84345	0.000987095	1.329e-05	0.000244614	0.000144239	0.00120702	0.000944508	0.000809751	1.25694e-05	1.81345e-05	9.16602e-06	0.000281944	0.000272175	0.000179724	0.000136181	0.000179934	0.000116604	9.83468e+06	7.38229e+06	6.00234e+06	101570	149153	86245.6	2.38354e+06	2.20178e+06	1.1489e+06	1.19194e+06	1.33608e+06	967469	493838	549265	562371	64107.8	65511.9	55044.7	1.12813e+06	1.04928e+06	1.18724e+06	1.37328e+06	1.62421e+06	967469
AT2G36880.1	6	5	14.6291	methionine adenosyltransferase 3	9.20849	3.60926	11.1135	0.000920587	9.99715e-05	0.000255062	8.28352e-05	0.000934018	0.00100066	0.000827086	9.3033e-05	0.000121654	8.52278e-05	0.000298468	0.000318829	0.00014789	8.97576e-05	7.00353e-05	8.87128e-05	7.61026e+06	7.82114e+06	6.13083e+06	751777	1.00058e+06	801932	2.52324e+06	2.57919e+06	945399	785617	520041	736057	382141	581917	574410	474497	439481	511818	1.19425e+06	1.22914e+06	976942	905139	632190	736057
AT3G01290.1	8	5	17.9961	SPFH/Band 7/PHB domain-containing membrane-associated protein family	51.6682	1.28024	6.9089	0.000365772	7.07925e-06	0.000285705	5.29422e-05	0.000386818	0.000475711	0.000234787	4.65854e-06	1.02393e-05	6.33995e-06	0.000301164	0.000387917	0.000168034	4.48967e-05	5.05637e-05	6.3366e-05	3.15174e+06	3.71816e+06	1.74038e+06	37644.5	84216.3	59654.3	2.54603e+06	3.13808e+06	1.07418e+06	392965	375457	525753	158261	276642	163059	23760	36989.9	38073.3	1.20504e+06	1.49549e+06	1.11002e+06	452750	456425	525753
AT4G38220.1;AT4G38220.2	5	5	15.9464	Peptidase M20/M25/M40 family protein	0.31122	0.849747	0.460596	5.65286e-05	0.000181636	6.6524e-05	0.000122729	4.99876e-05	5.95874e-05	6.00106e-05	0.00016325	0.000228056	0.000153601	5.37864e-05	6.44848e-05	8.13008e-05	0.000114893	0.000114067	0.000139228	407293	465736	444833	1.31918e+06	1.87573e+06	1.44527e+06	454708	521654	519724	1.00562e+06	846993	1.15519e+06	20451.8	34652.2	41677.3	832623	823866	922419	215214	248600	537064	1.15861e+06	1.02965e+06	1.15519e+06
AT5G54160.1	5	5	11.1191	O-methyltransferase 1	5.2606	11.3093	21.6172	0.00027736	5.27241e-05	2.4525e-05	1.28305e-05	0.000264261	0.000297665	0.000270153	5.66457e-05	5.2665e-05	4.88614e-05	2.63398e-05	2.29803e-05	2.42549e-05	1.72996e-05	7.35728e-06	1.38347e-05	2.15317e+06	2.32656e+06	2.00253e+06	457740	433162	459750	222676	185901	155052	151418	54630.8	114788	108119	173103	187621	288911	190255	293427	105393	88593.2	160225	174454	66412.1	114788
AT4G21150.1;AT4G21150.2	6	5	18.7308	ribophorin II (RPN2) family protein	161.132	13.4296	17.0525	0.000787908	4.88984e-06	5.86694e-05	4.62049e-05	0.000819977	0.000779048	0.000764698	7.25861e-06	2.53527e-06	4.87563e-06	6.97801e-05	4.8095e-05	5.81331e-05	3.29759e-05	6.77401e-05	3.78986e-05	6.68107e+06	6.08905e+06	5.66837e+06	58655	20852.2	45876.1	589918	389067	371622	288627	502999	314447	335483	453044	531081	37021.2	9158.81	29279.6	279209	185415	384021	332538	611471	314447
AT2G21620.1;AT2G21620.2	5	5	14.5943	Adenine nucleotide alpha hydrolases-like superfamily protein	13.9177	0.825988	4.91133	0.000160231	1.15127e-05	0.000193987	3.26247e-05	0.000136465	0.000157572	0.000186655	7.04749e-06	1.43024e-05	1.31883e-05	0.000205832	0.00028584	9.02873e-05	5.55939e-05	1.51536e-05	2.71266e-05	1.1119e+06	1.23158e+06	1.38359e+06	56949	117635	124092	1.74009e+06	2.31233e+06	577170	486594	112522	225072	55832.9	91633.6	129631	35944.4	51668.1	79199.7	823590	1.10197e+06	596427	560623	136787	225072
AT2G22420.1	5	5	13.1987	Peroxidase superfamily protein	0.0727548	1.34872	0.808367	7.5206e-06	0.000103369	5.57612e-06	9.30344e-06	9.08616e-06	6.1418e-06	7.33383e-06	7.6381e-05	0.00013511	9.86167e-05	7.87594e-06	5.63317e-06	3.21924e-06	1.60639e-05	4.04282e-06	7.80366e-06	74032.9	48004.4	54362.5	617216	1.11126e+06	927911	66582.9	45569.9	20579.3	140601	30019.6	64747.6	3717.48	3571.68	5093.34	389567	488092	592222	31513.8	21716.9	21266	161992	36493.4	64747.6
AT5G05780.1;AT3G11270.1;AT3G11270.2;AT5G05780.2	5	5	10.7323	RP non-ATPase subunit 8A	8.01019	3.67531	19.1979	0.000390146	4.87062e-05	0.000106153	2.03224e-05	0.000363035	0.000430089	0.000377314	6.14746e-05	4.99963e-05	3.46477e-05	9.49672e-05	8.9212e-05	0.000134281	2.22498e-05	1.93867e-05	1.93306e-05	2.95796e+06	3.36158e+06	2.79686e+06	496761	411212	326010	802848	721686	858404	194745	143954	160387	148531	250112	262044	313540	180614	208070	379990	343928	887044	224373	174999	160387
AT1G65260.1	5	5	13.0865	plastid transcriptionally active 4	31.1852	1.21586	3.31957	0.000462108	1.48182e-05	0.000380066	0.000139207	0.000377626	0.000498709	0.00050999	1.24462e-05	1.08557e-05	2.11527e-05	0.000279157	0.000350635	0.000510406	0.000118944	0.000230635	6.80428e-05	3.07685e+06	3.89792e+06	3.78033e+06	100575	89286.1	199031	2.35998e+06	2.83648e+06	3.26282e+06	1.04107e+06	1.71256e+06	564556	154501	290017	354187	63479.7	39216.7	127028	1.11698e+06	1.35176e+06	3.37169e+06	1.19946e+06	2.08188e+06	564556
AT5G52520.1	5	5	11.979	Class II aaRS and biotin synthetases superfamily protein	6.14404	2.02425	5.40493	0.000105031	1.70948e-05	5.18866e-05	1.94325e-05	0.000106396	0.000116399	9.2299e-05	1.31853e-05	2.05765e-05	1.75227e-05	5.07613e-05	5.86539e-05	4.62445e-05	1.74329e-05	2.11314e-05	1.97331e-05	866902	909773	684173	106547	169238	164876	429134	474484	295623	152584	156910	163727	43530.5	67689.9	64101.5	67249	74333.6	105229	203110	226121	305486	175798	190748	163727
AT5G44020.1;AT1G04040.1	5	5	11.7801	HAD superfamily, subfamily IIIB acid phosphatase	155.153	7.82707	121.081	0.000582365	3.7535e-06	7.4404e-05	4.80972e-06	0.000609157	0.000584038	0.000553901	5.71923e-06	3.47647e-06	2.0648e-06	9.58749e-05	0.000101708	2.56288e-05	3.11797e-06	6.81059e-06	4.50059e-06	4.96333e+06	4.56485e+06	4.10583e+06	46215.7	28593.4	19428.3	810522	822776	163835	27290.5	50571.4	37341.8	249228	339639	384684	29169.9	12559	12399.7	383622	392103	169301	31442.4	61477.3	37341.8
AT2G19480.1;AT2G19480.2;AT2G19480.3	5	5	11.5311	nucleosome assembly protein 1;2	4.0519	0.118037	1.18081	2.19812e-05	5.42491e-06	0.000186223	1.86153e-05	1.68272e-05	1.74709e-05	3.16454e-05	2.25866e-06	1.14164e-05	2.59971e-06	0.000137075	0.000198803	0.000222789	2.77737e-05	1.15157e-05	1.65564e-05	137106	136553	234574	18251.6	93897.8	24461.4	1.15883e+06	1.60823e+06	1.4242e+06	243094	85509.1	137369	6884.64	10159.9	21977.7	11519.9	41242.2	15612	548476	766423	1.47172e+06	280077	103949	137369
AT1G50200.1;AT1G50200.2	5	5	11.9606	Alanyl-tRNA synthetase	3.26005	6.99355	2.18535	0.000142354	4.36662e-05	2.03551e-05	6.51401e-05	0.000178743	0.000117346	0.000130973	4.69077e-05	4.23909e-05	4.17001e-05	2.18966e-05	2.48076e-05	1.43609e-05	5.18769e-05	4.82302e-05	9.53132e-05	1.45638e+06	917179	970847	379049	348659	392367	185113	200683	91803.8	454061	358129	790821	73130.4	68241	90960.6	239244	153140	250421	87614.3	95637.8	94866.8	523140	435360	790821
AT5G41520.1;AT5G41520.2	5	5	14.3208	RNA binding Plectin/S10 domain-containing protein	0.416477	0.0272533	0.50687	3.63694e-05	8.73264e-05	0.0013345	7.17529e-05	3.90528e-05	3.79976e-05	3.20578e-05	5.563e-05	0.000118584	8.7765e-05	0.00131719	0.0016867	0.0009996	6.65566e-05	8.95265e-05	5.91756e-05	318197	296990	237630	449532	975336	825805	1.11355e+07	1.36447e+07	6.39004e+06	582547	664771	490984	15977.9	22097	22264.1	283730	428392	527055	5.27045e+06	6.50252e+06	6.60324e+06	671174	808131	490984
AT3G56240.1	5	5	15.1115	copper chaperone	3.60798	1.30644	0.330413	0.000186799	5.17738e-05	0.000142983	0.000565349	0.000272459	0.000120002	0.000167935	4.7585e-05	6.40572e-05	4.36792e-05	0.000167064	0.000104937	0.000156948	0.000743093	0.00040204	0.000550914	2.21996e+06	937939	1.24483e+06	384522	526861	410989	1.41235e+06	848898	1.0033e+06	6.50405e+06	2.98531e+06	4.57097e+06	111473	69785.6	116631	242698	231410	262306	668470	404552	1.03678e+06	7.49355e+06	3.6291e+06	4.57097e+06
AT3G43810.1;AT1G66410.1;AT1G66410.2;AT2G27030.2;AT2G27030.3;AT2G41110.1;AT2G41110.2;AT5G21274.1;AT5G37780.2;AT5G37780.3	5	5	18.4982	calmodulin 7	0.825455	0.611362	3.85878	0.000770991	0.000934019	0.0012611	0.000199802	0.000911703	0.000597717	0.000803554	0.000338929	0.000959085	0.00150404	0.00132752	0.00160073	0.000855061	0.000436173	5.93334e-05	0.0001039	7.42844e+06	4.67176e+06	5.9564e+06	2.7388e+06	7.88833e+06	1.4152e+07	1.12228e+07	1.29492e+07	5.46606e+06	3.81767e+06	440575	862062	373011	347594	558067	1.72864e+06	3.46475e+06	9.03223e+06	5.31179e+06	6.1711e+06	5.64844e+06	4.39848e+06	535586	862062
AT4G39730.1	6	5	21.4016	Lipase/lipooxygenase, PLAT/LH2 family protein	48.2067	2.00439	5.43655	0.00230925	4.79031e-05	0.0011521	0.000424764	0.00229767	0.00194817	0.00268191	5.09873e-05	5.68212e-05	3.59008e-05	0.00102057	0.00121039	0.00122533	0.000453668	0.000353697	0.000466927	1.87211e+07	1.5227e+07	1.98798e+07	412016	467346	337801	8.62784e+06	9.79157e+06	7.83303e+06	3.9708e+06	2.62635e+06	3.87413e+06	940059	1.13293e+06	1.86258e+06	260051	205270	215595	4.08357e+06	4.66629e+06	8.09438e+06	4.5749e+06	3.19272e+06	3.87413e+06
AT3G06050.1	5	5	13.3201	peroxiredoxin IIF	0.686654	1.88099	0.174755	6.15635e-05	8.96572e-05	3.27293e-05	0.000352285	5.01654e-05	5.44881e-05	8.00369e-05	0.000124125	6.53065e-05	7.95399e-05	2.72527e-05	2.79473e-05	4.29879e-05	0.000280645	0.000523865	0.000252345	408741	425880	593279	1.00303e+06	537136	748413	230393	226081	274804	2.45639e+06	3.88992e+06	2.09373e+06	20524.5	31686.8	55585.5	633078	235923	477661	109045	107742	283973	2.8301e+06	4.72879e+06	2.09373e+06
AT4G33680.1	5	5	16.7265	Pyridoxal phosphate (PLP)-dependent transferases superfamily protein	0.0245947	0.233482	0.0444251	1.16196e-05	0.000472443	4.97665e-05	0.000261555	8.19215e-06	1.46244e-05	1.20422e-05	0.000559426	0.000395389	0.000462516	8.74178e-05	1.24811e-05	4.94005e-05	0.000263147	0.000303786	0.000217732	66748.6	114305	89263.5	4.52058e+06	3.25201e+06	4.35194e+06	739026	100967	315797	2.30323e+06	2.25573e+06	1.80654e+06	3351.71	8504.63	8363.28	2.85324e+06	1.42836e+06	2.77755e+06	349783	48117	326334	2.65364e+06	2.74219e+06	1.80654e+06
AT1G04420.1	6	5	12.8719	NAD(P)-linked oxidoreductase superfamily protein	0.273695	4.68425	0.498316	4.76818e-05	0.000174215	1.01792e-05	9.56859e-05	2.19457e-05	7.99752e-05	4.11246e-05	0.000176007	0.000190043	0.000156596	6.42492e-06	1.47607e-05	9.35198e-06	9.48682e-05	8.10158e-05	0.000111174	178811	625087	304839	1.42227e+06	1.56307e+06	1.47345e+06	54316	119407	59783.4	830350	601576	922416	8978.78	46508.4	28561	897692	686541	940405	25707.9	56905	61778.1	956676	731307	922416
AT2G20230.1	5	5	17.2419	Tetraspanin family protein	3.41285	0.686608	11.4918	0.000769363	0.000225431	0.00112053	6.69486e-05	0.000615903	0.000732697	0.00095949	0.000262785	0.000195132	0.000218377	0.00133024	0.00154787	0.000483478	7.96652e-05	6.13324e-05	5.98483e-05	5.0183e+06	5.72677e+06	7.11228e+06	2.1235e+06	1.60493e+06	2.05477e+06	1.12457e+07	1.25216e+07	3.09068e+06	697283	455418	496566	251988	426089	666364	1.34029e+06	704924	1.31142e+06	5.32263e+06	5.96731e+06	3.1938e+06	803365	553630	496566
AT5G08300.1;AT5G23250.1;AT5G23250.2	5	5	18.1209	Succinyl-CoA ligase, alpha subunit	0.130227	2.81007	0.197629	6.94048e-05	0.000532951	2.46986e-05	0.000351187	5.71541e-05	5.84991e-05	9.25612e-05	0.000737038	0.000541807	0.000320008	2.13363e-05	1.625e-05	3.65095e-05	0.000331385	0.000243517	0.00047866	465684	457230	686116	5.95582e+06	4.45628e+06	3.01104e+06	180376	131456	233391	2.9005e+06	1.80822e+06	3.97148e+06	23383.8	34019.3	64283.6	3.75912e+06	1.95731e+06	1.92174e+06	85372.5	62646.7	241178	3.34178e+06	2.19816e+06	3.97148e+06
AT2G16600.2;AT2G16600.1	7	5	20.7281	rotamase CYP 3	0.377465	1.22232	0.626267	0.000476047	0.00126117	0.000389462	0.000760135	0.000571352	0.000360879	0.000495911	0.00138182	0.00142012	0.00098158	0.000361629	0.000427867	0.000378889	0.000805019	0.000676061	0.000799325	4.6553e+06	2.82064e+06	3.67598e+06	1.11661e+07	1.16802e+07	9.23595e+06	3.05719e+06	3.46126e+06	2.42209e+06	7.04606e+06	5.02003e+06	6.63206e+06	233761	209864	344410	7.0477e+06	5.13025e+06	5.89467e+06	1.44697e+06	1.64951e+06	2.5029e+06	8.11802e+06	6.10262e+06	6.63206e+06
AT3G16640.1	5	5	11.6149	translationally controlled tumor protein	1.25204	3.12112	3.03762	0.000356338	0.000284607	0.00011417	0.000117308	0.000367184	0.000399274	0.000302555	0.000195585	0.000354376	0.000303859	0.00012794	0.000142899	7.16695e-05	0.000161824	7.26295e-05	0.000117471	2.99177e+06	3.12073e+06	2.24271e+06	1.58047e+06	2.91469e+06	2.85909e+06	1.0816e+06	1.15599e+06	458154	1.41639e+06	539304	974667	150228	232192	210124	997542	1.2802e+06	1.82476e+06	511924	550902	473441	1.63188e+06	655606	974667
AT4G35260.1;AT4G35650.1	7	5	17.1578	isocitrate dehydrogenase 1	6.01242	1.2221	1.45078	7.33663e-05	1.22024e-05	6.00331e-05	5.05704e-05	5.39854e-05	6.93494e-05	9.67639e-05	6.7628e-06	7.98458e-06	2.186e-05	8.07847e-05	5.92569e-05	4.00576e-05	6.97666e-05	6.13335e-05	2.06111e-05	439867	542036	717269	54648.5	65672	205686	682950	479363	256072	610643	455426	171011	22087.4	40329.1	67202.4	34492.4	28844.7	131275	323242	228446	264616	703545	553640	171011
AT4G22670.1	5	5	15.4381	HSP70-interacting protein 1	2.85432	1.84601	2.59294	0.00032354	0.000113351	0.000175265	0.000124778	0.000389886	0.000249622	0.000331113	0.000116039	0.000116763	0.000107251	0.000156464	0.000156525	0.000212806	0.000107846	0.000134512	0.000131975	3.17674e+06	1.95105e+06	2.4544e+06	937684	960355	1.00916e+06	1.32274e+06	1.26622e+06	1.36038e+06	943942	998804	1.09501e+06	159517	145164	229957	591836	421812	644075	626057	603430	1.40577e+06	1.08755e+06	1.2142e+06	1.09501e+06
AT5G57655.2;AT5G57655.1	5	5	9.40454	xylose isomerase family protein	0.393809	0.717876	3.43747	6.40318e-05	0.000162596	8.91961e-05	1.86276e-05	5.44033e-05	6.71871e-05	7.05049e-05	0.000147091	0.000199572	0.000141126	8.038e-05	9.51197e-05	9.20887e-05	1.80537e-05	2.23532e-05	1.5476e-05	443271	525135	522622	1.1886e+06	1.64145e+06	1.32789e+06	679529	769477	588686	158018	165981	128405	22258.4	39071.7	48965.5	750209	720964	847502	321622	366704	608328	182058	201776	128405
AT5G63310.1	5	5	13.1785	nucleoside diphosphate kinase 2	0.167501	0.839442	0.406063	3.35675e-05	0.000200401	3.99879e-05	8.26659e-05	1.92051e-05	3.32666e-05	4.82309e-05	0.000155566	0.000226303	0.000219335	3.85995e-05	4.3726e-05	3.76382e-05	8.87814e-05	5.87249e-05	0.000100491	156481	260012	357515	1.25709e+06	1.86131e+06	2.06378e+06	326318	353725	240606	777073	436057	833784	7857.51	19345.7	33496.3	793435	817534	1.31717e+06	154447	168572	248634	895295	530094	833784
AT2G24020.1;AT2G24020.2;AT4G30620.1	5	5	17.2674	Uncharacterised BCR, YbaB family COG0718	7.22506	16.7019	6.02209	0.000664447	9.19642e-05	3.97826e-05	0.000110335	0.000737456	0.00055667	0.000699216	6.06659e-05	8.64426e-05	0.000128784	6.19641e-05	3.42521e-05	2.31317e-05	0.000148491	7.91567e-05	0.000103357	6.0087e+06	4.35093e+06	5.18299e+06	490226	710978	1.21177e+06	523841	277085	147871	1.29969e+06	587771	857562	301720	323723	485605	309415	312279	773387	247935	132048	152805	1.49742e+06	714526	857562
AT3G57260.1	5	5	16.045	beta-1,3-glucanase 2	0.0437622	0.548618	0.375668	1.67352e-05	0.000382412	3.05043e-05	4.45478e-05	1.752e-05	1.13233e-05	2.13623e-05	0.000476018	0.000168673	0.000502545	2.73569e-05	2.6332e-05	3.78239e-05	5.48275e-05	4.92279e-05	2.95881e-05	142751	88502.9	158350	3.84659e+06	1.38731e+06	4.72859e+06	231274	213015	241793	479886	365538	245494	7168.07	6584.89	14836.1	2.42784e+06	609342	3.01793e+06	109462	101515	249861	552894	444367	245494
AT4G31300.1;AT4G31300.2	5	5	15.907	N-terminal nucleophile aminohydrolases (Ntn hydrolases) superfamily protein	0.257728	0.231751	0.327958	4.87387e-05	0.000189109	0.000210307	0.000148612	3.63734e-05	5.92892e-05	5.05534e-05	0.000234445	0.000206026	0.000126856	0.000191955	0.000157445	0.00028152	0.000136844	0.000105985	0.000203009	296366	463405	374730	1.89449e+06	1.69454e+06	1.19363e+06	1.62277e+06	1.27366e+06	1.79964e+06	1.19775e+06	786980	1.68438e+06	14881.7	34478.8	35109.2	1.19574e+06	744282	761810	768062	606979	1.85969e+06	1.37997e+06	956694	1.68438e+06
AT2G44350.2;AT2G44350.1;AT3G60100.1	5	5	13.4829	Citrate synthase family protein	0.153946	0.408754	0.208565	4.57353e-05	0.000297087	0.00011189	0.000219285	2.44341e-05	4.24778e-05	7.0294e-05	0.000255017	0.000286802	0.000349441	0.000113368	0.000137952	8.43491e-05	0.000189447	0.000326876	0.000141532	199086	332007	521059	2.06073e+06	2.3589e+06	3.28799e+06	958407	1.11597e+06	539210	1.65817e+06	2.42719e+06	1.1743e+06	9996.87	24702.4	48819.1	1.30066e+06	1.03609e+06	2.0985e+06	453616	531830	557201	1.91043e+06	2.95062e+06	1.1743e+06
AT2G35010.1	4	4	9.52726	thioredoxin O1	0.441372	2.59099	0.261001	7.15295e-06	1.62062e-05	2.7607e-06	2.74058e-05	9.4728e-06	6.47406e-06	5.51199e-06	1.96538e-05	1.50512e-05	1.39135e-05	9.42505e-07	2.5173e-06	4.82229e-06	2.518e-05	3.89535e-05	1.8084e-05	77183.2	50601.3	40858	158818	123794	130916	7967.89	20363.9	30826.9	220392	289246	150044	3875.67	3764.89	3828.07	100241	54373.3	83554.9	3771.22	9704.65	31855.5	253921	351622	150044
AT2G16510.1;AT1G19910.1;AT1G75630.1;AT1G75630.2	4	4	8.66367	ATPase, F0/V0 complex, subunit C protein	217.36	2.96756	11.7232	0.00582912	2.68179e-05	0.00196428	0.000497231	0.0051932	0.00582982	0.00646434	3.21596e-05	3.27036e-05	1.55904e-05	0.0019831	0.00156706	0.00234268	0.000520315	0.000385778	0.0005856	4.23136e+07	4.5566e+07	4.79174e+07	259874	268982	146694	1.67651e+07	1.26769e+07	1.49758e+07	4.55414e+06	2.86456e+06	4.85877e+06	2.12473e+06	3.39025e+06	4.48948e+06	164024	118144	93625	7.93494e+06	6.04132e+06	1.54755e+07	5.24699e+06	3.48231e+06	4.85877e+06
AT4G25450.1;AT4G25450.2;AT4G25450.3	4	4	14.8834	non-intrinsic ABC protein 8	9.87752	1.81063	1.71707	7.89585e-05	7.99375e-06	4.36083e-05	4.59844e-05	5.31402e-05	0.000102115	8.16204e-05	7.02955e-06	7.71557e-06	9.23614e-06	3.43971e-05	5.29219e-05	4.35058e-05	5.46562e-05	5.93104e-05	2.39867e-05	432979	798131	605017	56804	63459.4	86905.3	290791	428115	278115	478388	440405	199019	21741.6	59383.4	56685.2	35852.9	27872.9	55465.7	137632	204024	287395	551168	535379	199019
AT2G47390.1	4	4	12.7587	Prolyl oligopeptidase family protein	0.167162	1.36977	0.240063	1.69065e-05	0.000101139	1.23426e-05	7.04252e-05	1.54646e-05	1.18713e-05	2.33836e-05	0.000135853	8.44609e-05	8.3102e-05	1.07758e-05	1.14232e-05	1.48289e-05	7.44442e-05	7.7671e-05	5.91605e-05	126004	92786.3	173333	1.09779e+06	694678	781929	91098.4	92408.4	94795.1	651585	576739	490859	6327.15	6903.59	16239.9	692891	305120	499052	43117.1	44038.3	97958	750714	701115	490859
AT4G01900.1	4	4	9.74192	GLNB1 homolog	0.0543373	1.32141	0.0749049	1.86946e-06	3.44047e-05	1.41475e-06	2.49578e-05	2.11964e-06	2.07525e-06	1.41348e-06	1.91624e-05	3.01729e-05	5.38788e-05	1.06602e-06	1.36126e-06	1.81695e-06	3.35304e-05	1.94682e-05	2.18747e-05	17270.5	16220.2	10477.5	154847	248167	506960	9012.06	11012	11615.1	293481	144559	181496	867.22	1206.83	981.663	97734.2	109001	323558	4265.42	5247.92	12002.6	338130	175734	181496
AT1G74970.1	4	4	11.8496	ribosomal protein S9	0.283591	0.11139	1.82545	3.88663e-05	0.000137051	0.000348919	2.12914e-05	4.45163e-05	3.23233e-05	3.97593e-05	8.77474e-05	0.000152114	0.00017129	0.00032564	0.000269983	0.000451134	2.73339e-05	1.65556e-05	1.99846e-05	362713	252639	294718	709064	1.25112e+06	1.61172e+06	2.75295e+06	2.18405e+06	2.88392e+06	239245	122932	165814	18213.2	18797.1	27612.8	447539	549522	1.02865e+06	1.30298e+06	1.04083e+06	2.98014e+06	275643	149443	165814
AT4G25100.1;AT4G25100.4	4	4	10.7124	Fe superoxide dismutase 1	0.262657	1.20935	0.180903	0.000132797	0.00050559	0.000109809	0.000734076	0.000142118	0.000141457	0.000114815	0.000333574	0.000521383	0.000661814	0.000102722	0.000141446	8.52579e-05	0.00105311	0.000564949	0.000584166	1.15796e+06	1.10563e+06	851076	2.69552e+06	4.28829e+06	6.22718e+06	868403	1.14424e+06	545019	9.21756e+06	4.19498e+06	4.84687e+06	58145.6	82262.4	79739	1.70133e+06	1.88352e+06	3.97439e+06	411017	545301	563204	1.06199e+07	5.09963e+06	4.84687e+06
AT3G57560.1	4	4	13.6946	N-acetyl-l-glutamate kinase	0.440967	1.508	1.08452	7.17136e-05	0.000162628	4.75553e-05	6.6125e-05	9.05754e-05	6.68828e-05	5.76825e-05	0.000173073	0.000177838	0.000136972	6.98376e-05	2.98051e-05	4.30232e-05	5.43635e-05	6.49699e-05	7.90414e-05	737997	522756	427575	1.39856e+06	1.46269e+06	1.28881e+06	590404	241110	275030	475826	482428	655813	37057.7	38894.7	40060.4	882728	642451	822559	279439	114904	284207	548216	586465	655813
AT1G75330.1	4	4	10.4417	ornithine carbamoyltransferase	0.0847419	0.766984	0.274919	9.1054e-06	0.000107449	1.18717e-05	3.31203e-05	1.36713e-05	6.94931e-06	6.69564e-06	8.07669e-05	8.15363e-05	0.000160043	6.74654e-06	1.16778e-05	1.71907e-05	2.06049e-05	4.50635e-05	3.36925e-05	111392	54315.8	49631.9	652657	670624	1.50589e+06	57035	94468.7	109893	180347	334615	279549	5593.41	4041.27	4650.11	411936	294554	961104	26994.8	45020.2	113560	207785	406776	279549
AT1G27970.1;AT1G27970.2	4	4	13.1778	nuclear transport factor 2B	1.22098	1.4511	3.546	0.000132059	0.000108158	9.10061e-05	3.72416e-05	0.000120141	0.000136921	0.000139114	7.04385e-05	9.10121e-05	0.000163022	8.54783e-05	8.53735e-05	0.000102167	5.0447e-05	3.42875e-05	2.69902e-05	978897	1.07017e+06	1.03119e+06	569196	748561	1.53392e+06	722630	690634	653110	441546	254599	223939	49154.2	79624.3	96614.3	359258	328786	978998	342022	329130	674901	508721	309504	223939
AT5G39510.1	4	4	11.593	Vesicle transport v-SNARE family protein	5.9626	1.72261	8.57775	0.000144735	2.42739e-05	8.40208e-05	1.68734e-05	0.000167021	0.000139896	0.000127289	3.87114e-05	1.89087e-05	1.52016e-05	7.63783e-05	6.34681e-05	0.000112216	1.65379e-05	1.21836e-05	2.18986e-05	1.36087e+06	1.09343e+06	943536	312818	155521	143036	645699	513429	717353	144751	90468.2	181694	68334.5	81354.6	88401.8	197440	68308.6	91290	305610	244681	741287	166773	109978	181694
AT3G03470.1	4	4	10.1027	cytochrome P450, family 87, subfamily A, polypeptide 9	8.99898	7.35564	28.7354	0.000282355	3.13763e-05	3.83862e-05	9.82603e-06	0.000273052	0.000244925	0.000329088	1.12113e-05	3.1027e-05	5.18908e-05	4.60783e-05	4.50683e-05	2.4012e-05	1.27053e-05	6.29972e-06	1.04731e-05	2.22479e+06	1.91434e+06	2.43939e+06	90595.4	255192	488255	389544	364583	153499	111205	46778	86895.9	111715	142433	228551	57180.9	112087	311619	184372	173746	158620	128124	56865.8	86895.9
AT1G79440.1	4	4	10.932	aldehyde dehydrogenase 5F1	0.0117221	0.038906	0.0226544	1.39385e-06	0.000118908	3.58261e-05	6.15267e-05	1.19529e-06	1.52078e-06	1.46548e-06	2.87107e-05	0.000174636	0.000153377	3.11056e-05	3.07256e-05	4.56472e-05	8.60245e-05	7.17327e-05	2.6823e-05	9739.09	11886.4	10863	232004	1.43636e+06	1.44317e+06	262966	248557	291804	752943	532645	222552	489.038	884.388	1017.78	146433	630883	921074	124462	118453	301540	867493	647511	222552
AT5G63890.2;AT5G63890.1	4	4	12.6127	histidinol dehydrogenase	0.0420298	0.30398	0.073319	7.61135e-06	0.000181094	2.5039e-05	0.000103811	4.66379e-06	5.57665e-06	1.25936e-05	0.000124227	0.000251745	0.000167311	2.01244e-05	2.00475e-05	3.4945e-05	0.000131851	0.000131925	4.76584e-05	38000	43587.1	93351	1.00385e+06	2.07056e+06	1.57427e+06	170130	162176	223389	1.15405e+06	979595	395425	1908.13	3243.02	8746.25	633595	909442	1.00475e+06	80523.1	77286.7	230843	1.32962e+06	1.19085e+06	395425
AT5G66090.1	4	4	7.26258	unknown protein; FUNCTIONS IN: molecular_function unknown; LOCATED IN: chloroplast, chloroplast stroma; EXPRESSED IN: 21 plant structures; EXPRESSED DURING: 13 growth stages; Has 30201 Blast hits to 17322 proteins in 780 species: Archae - 12; Bacteria - 1396; Metazoa - 17338; Fungi - 3422; Plants - 5037; Viruses - 0; Other Eukaryotes - 2996 (source: NCBI BLink).	0.0176782	0.118868	0.0293613	1.46227e-06	8.27163e-05	1.23016e-05	4.98027e-05	1.57072e-06	1.57975e-06	1.23634e-06	6.67501e-05	0.000130572	5.0827e-05	4.17086e-06	1.41661e-05	1.85678e-05	4.28606e-05	4.0276e-05	6.62715e-05	12798.1	12347.4	9164.44	539391	1.07393e+06	478245	35260.3	114598	118697	375144	299066	549860	642.64	918.681	858.635	340446	471698	305231	16688.7	54612.9	122657	432217	363561	549860
AT2G41680.1	4	4	11.5988	NADPH-dependent thioredoxin reductase C	3.36157	10.3795	3.067	0.000134713	4.00746e-05	1.29787e-05	4.39235e-05	0.000120468	0.000184303	9.93693e-05	3.33154e-05	3.66879e-05	5.02204e-05	1.36241e-05	1.66271e-05	8.68509e-06	5.85339e-05	2.15932e-05	5.16434e-05	981559	1.44051e+06	736582	269214	301752	472537	115177	134506	55520.3	512327	160338	428489	49287.9	107178	69011.8	169919	132537	301588	54513.6	64100.3	57372.7	590271	194916	428489
AT5G65620.1	10	4	26.5337	Zincin-like metalloproteases family protein	0.132623	3.2984	0.381915	3.26806e-05	0.000246418	9.90801e-06	8.55702e-05	2.75794e-05	3.28227e-05	3.76396e-05	0.000248982	0.000221217	0.000269054	9.41912e-06	1.20102e-05	8.29465e-06	9.80223e-05	3.88531e-05	0.000119835	224713	256543	279006	2.01196e+06	1.81948e+06	2.5316e+06	79628.8	97157.7	53024.4	857956	288500	994281	11283.7	19087.6	26140.7	1.26988e+06	799160	1.61575e+06	37688.5	46301.7	54793.5	988483	350716	994281
AT5G37600.1;AT5G16570.1	12	4	35.554	glutamine synthase clone R1	0.543781	0.352727	0.385605	0.000166547	0.000306276	0.00047217	0.000431911	0.000134551	0.000179584	0.000185507	0.000301838	0.000260961	0.000356029	0.000471905	0.000480045	0.00046456	0.000378338	0.000411659	0.000505737	1.0963e+06	1.40363e+06	1.37509e+06	2.43908e+06	2.14636e+06	3.34998e+06	3.98947e+06	3.88336e+06	2.96975e+06	3.31146e+06	3.05674e+06	4.19614e+06	55049.6	104434	128835	1.53947e+06	942735	2.13806e+06	1.88822e+06	1.85066e+06	3.06883e+06	3.81526e+06	3.71593e+06	4.19614e+06
AT4G31700.1;AT4G31700.2	8	4	21.2437	ribosomal protein S6	0.621066	0.0933338	2.46686	3.81674e-05	6.14547e-05	0.000408935	1.54721e-05	3.4341e-05	3.66658e-05	4.34955e-05	6.8195e-05	5.63841e-05	5.9785e-05	0.000355825	0.000322215	0.000548763	1.29561e-05	2.38489e-05	9.61127e-06	279806	286580	322413	551067	463751	562533	3.00813e+06	2.60658e+06	3.50802e+06	113400	177088	79745.4	14050.2	21322.4	30207.5	347816	203691	359026	1.42375e+06	1.2422e+06	3.62507e+06	130653	215277	79745.4
AT5G19770.1	11	4	35.0196	tubulin alpha-3	2.78055	0.880961	2.80322	0.000695343	0.000250074	0.0007893	0.000248052	0.000543889	0.000591387	0.000950753	0.000162264	0.000182448	0.000405509	0.000999923	0.0009279	0.000440077	0.000346389	0.00020297	0.000194795	4.43154e+06	4.62229e+06	7.04752e+06	1.31122e+06	1.50061e+06	3.81554e+06	8.45331e+06	7.50631e+06	2.81323e+06	3.03183e+06	1.50713e+06	1.61623e+06	222525	343912	660296	827597	659103	2.4352e+06	4.00097e+06	3.57722e+06	2.9071e+06	3.49308e+06	1.83215e+06	1.61623e+06
AT5G65430.1;AT5G65430.2;AT5G65430.3	16	4	45.152	general regulatory factor 8	0.631023	0.72804	2.31003	0.000134654	0.00021339	0.000184954	5.82909e-05	0.000121868	9.42822e-05	0.000187812	0.000223171	0.000244537	0.000172463	0.000263693	0.000162877	0.000128293	6.14124e-05	4.6179e-05	6.72814e-05	992964	736911	1.39217e+06	1.80339e+06	2.01128e+06	1.62275e+06	2.22925e+06	1.3176e+06	820123	537522	342898	558239	49860.6	54828.4	130435	1.13824e+06	883403	1.03569e+06	1.05511e+06	627918	847487	619299	416845	558239
AT3G02080.1	12	4	36.0359	Ribosomal protein S19e family protein	1.76094	0.0401647	1.85187	4.87007e-05	2.76562e-05	0.00121252	2.62981e-05	3.375e-05	6.35762e-05	4.87759e-05	3.27832e-05	2.38525e-05	2.63328e-05	0.00110173	0.00132899	0.00120685	1.65462e-05	3.74225e-05	2.49257e-05	274991	496913	361555	264913	196183	247773	9.31401e+06	1.0751e+07	7.71488e+06	144823	277878	206810	13808.3	36971.8	33874.8	167205	86168.3	158136	4.40834e+06	5.12351e+06	7.97228e+06	166856	337803	206810
AT3G55440.1	6	4	18.2415	triosephosphate isomerase	0.18443	0.503046	0.494303	6.13644e-05	0.000332724	0.000121986	0.000124143	5.50614e-05	6.18109e-05	6.72208e-05	0.00015933	0.000281991	0.000556851	0.000162474	0.000105616	9.78668e-05	9.81806e-05	0.000155876	0.000118373	448633	483115	498278	1.2875e+06	2.31933e+06	5.23956e+06	1.37355e+06	854386	625623	859341	1.15744e+06	982153	22527.6	35945.2	46684.7	812632	1.01871e+06	3.34405e+06	650105	407168	646497	990079	1.40704e+06	982153
AT1G04270.1;AT1G04270.2;AT5G09500.1;AT5G43640.1	18	4	60.9809	cytosolic ribosomal protein S15	1.36415	0.0711611	2.39664	3.27737e-05	2.40249e-05	0.000460556	1.36748e-05	3.26373e-05	3.44772e-05	3.12066e-05	2.25013e-05	2.91754e-05	2.0398e-05	0.000273273	0.000283991	0.000824404	9.91739e-06	1.37086e-05	1.73985e-05	265924	269474	231321	181827	239963	191931	2.31023e+06	2.29736e+06	5.27009e+06	86803.6	101792	144357	13353.1	20049.7	21672.9	114764	105398	122496	1.09344e+06	1.09484e+06	5.44592e+06	100010	123744	144357
AT1G20200.1;AT1G75990.1	6	4	16.3735	PAM domain (PCI/PINT associated module) protein	18.4535	5.10994	14.8779	0.000911353	4.93865e-05	0.000178349	6.12556e-05	0.00107495	0.000926168	0.000732944	5.38321e-05	2.924e-05	6.50873e-05	0.000208597	0.000254472	7.1979e-05	5.77344e-05	4.98359e-05	7.61965e-05	8.75854e+06	7.23894e+06	5.433e+06	435004	240495	612424	1.76347e+06	2.05857e+06	460133	505330	370052	632208	439800	538599	509028	274560	105631	390868	834654	981034	475485	582209	449855	632208
AT3G09820.1;AT3G09820.2	10	4	30.6921	adenosine kinase 1	0.0370974	0.128294	0.0796181	1.13943e-05	0.000307146	8.88144e-05	0.000143112	4.60607e-06	9.28051e-06	2.02964e-05	0.000307513	0.000290721	0.000323204	0.000102188	9.41399e-05	7.01154e-05	0.000145015	0.000138457	0.000145865	37529.7	72536.5	150448	2.48494e+06	2.39114e+06	3.04112e+06	863892	761551	448219	1.26927e+06	1.0281e+06	1.21025e+06	1884.51	5396.94	14095.8	1.56841e+06	1.05025e+06	1.94094e+06	408882	362926	463174	1.46237e+06	1.24981e+06	1.21025e+06
AT2G21390.1	8	4	22.5221	Coatomer, alpha subunit	5.62164	12.0185	9.14214	0.000280444	4.98865e-05	2.33343e-05	3.0676e-05	0.000300608	0.000292511	0.000248212	5.6316e-05	7.586e-05	1.74835e-05	2.88196e-05	2.54058e-05	1.57774e-05	2.42187e-05	3.29679e-05	3.48414e-05	2.44932e+06	2.28627e+06	1.83989e+06	455076	623937	164507	243639	205522	100858	211978	244800	289082	122990	170106	172383	287229	274049	104994	115315	97944	104224	244227	297592	289082
AT1G21750.1;AT1G21750.2	8	4	20.2824	PDI-like 1-1	0.287312	1.15851	0.336872	6.45657e-05	0.000224724	5.57314e-05	0.000191663	7.05869e-05	6.97286e-05	5.33816e-05	0.000264766	0.000259739	0.000149666	6.05768e-05	6.18854e-05	4.47321e-05	0.000184572	0.000205026	0.00018539	575133	544999	395695	2.13951e+06	2.13631e+06	1.40825e+06	512114	500626	285954	1.6155e+06	1.5224e+06	1.53819e+06	28879.7	40549.6	37073.4	1.35039e+06	938322	898791	242384	238579	295495	1.86127e+06	1.85071e+06	1.53819e+06
AT3G51260.1;AT3G51260.2	9	4	27.9944	20S proteasome alpha subunit PAD1	0.0613401	0.0226579	0.154892	1.40849e-05	0.00022962	0.000621633	9.09338e-05	4.76518e-06	1.60026e-05	2.14869e-05	0.000152726	0.000262782	0.000273352	0.000261518	0.000835514	0.000767867	8.26937e-05	0.000130295	5.98129e-05	38826.1	125077	159273	1.23414e+06	2.16134e+06	2.57204e+06	2.21086e+06	6.75894e+06	4.90867e+06	723790	967494	496272	1949.61	9306.1	14922.6	778950	949315	1.64156e+06	1.0464e+06	3.22106e+06	5.07244e+06	833905	1.17614e+06	496272
AT1G56190.1;AT1G56190.2	24	4	83.5486	Phosphoglycerate kinase family protein	4.88211	19.7823	2.23942	0.000690501	0.000141435	3.4905e-05	0.00030834	0.000836411	0.000528357	0.000706737	0.000160686	0.000122939	0.00014068	4.26955e-05	3.36064e-05	2.84131e-05	0.000425687	0.000243777	0.000255556	6.81497e+06	4.12964e+06	5.23874e+06	1.29847e+06	1.01115e+06	1.3237e+06	360946	271862	181634	3.72589e+06	1.81015e+06	2.12037e+06	342206	307258	490828	819550	444124	844825	170836	129559	187694	4.29274e+06	2.20051e+06	2.12037e+06
AT1G06430.1;AT2G26140.1;AT3G02450.1	15	4	53.0393	FTSH protease 8	29.6678	6.51581	1.84181	0.000328574	1.10751e-05	5.04271e-05	0.000178397	0.000285181	0.00033764	0.000362899	1.4743e-05	6.20155e-06	1.22807e-05	4.07825e-05	4.79506e-05	6.25483e-05	7.90834e-05	0.000338833	0.000117275	2.32362e+06	2.639e+06	2.69002e+06	119135	51006.8	115552	344773	387900	399846	692191	2.51598e+06	973040	116678	196350	252033	75193.9	22403.4	73749.1	163182	184858	413187	797498	3.05855e+06	973040
AT3G11630.1	15	4	48.6347	Thioredoxin superfamily protein	0.0375428	0.523215	0.0752552	3.30039e-05	0.000879099	6.3079e-05	0.000438559	3.92916e-05	2.71205e-05	3.25996e-05	0.000810193	0.00117474	0.000652363	7.28592e-05	9.03776e-05	2.60001e-05	0.00039507	0.000325125	0.000595482	320143	211974	241647	6.54696e+06	9.66208e+06	6.13826e+06	615948	731116	166208	3.45792e+06	2.41419e+06	4.94076e+06	16075.6	15771.5	22640.4	4.13223e+06	4.24383e+06	3.91763e+06	291529	348422	171754	3.98399e+06	2.93482e+06	4.94076e+06
AT1G35160.1;AT1G35160.2	20	4	57.983	GF14 protein phi chain	1.67382	1.46164	6.1681	0.000214717	0.000128279	0.000146902	3.48109e-05	0.00019116	0.000199901	0.00025309	0.000127186	0.000162171	9.54807e-05	0.000176405	0.000143732	0.000120569	4.20222e-05	2.68441e-05	3.55663e-05	1.55755e+06	1.56243e+06	1.87605e+06	1.02776e+06	1.33383e+06	898404	1.49132e+06	1.16273e+06	770749	367806	199328	295097	78210.6	116250	175770	648689	585853	573390	705844	554111	796465	423763	242314	295097
AT5G55480.1	4	4	12.952	SHV3-like 1	0.107458	0.0377837	0.254973	6.53915e-06	6.08532e-05	0.000173068	2.56464e-05	4.24476e-06	5.98919e-06	9.38348e-06	6.20168e-05	3.73311e-05	8.32116e-05	0.00016349	0.000150246	0.000205467	3.36673e-05	2.58467e-05	1.74252e-05	34585.8	46811.6	69555.7	501143	307042	782961	1.38214e+06	1.21542e+06	1.31347e+06	294678	191923	144578	1736.69	3482.93	6516.81	316305	134861	499710	654168	579225	1.35729e+06	339510	233311	144578
AT2G26730.1	4	4	11.8094	Leucine-rich repeat protein kinase family protein	1.98385	0.278972	3.15149	7.12182e-05	3.58991e-05	0.000255288	2.25982e-05	6.5161e-05	8.5553e-05	6.29408e-05	4.97821e-05	4.54518e-05	1.24634e-05	0.00019154	0.000184426	0.000389898	2.62982e-05	3.04226e-05	1.10739e-05	530923	668683	466553	402277	373834	117271	1.61927e+06	1.49193e+06	2.49246e+06	230180	225900	91881	26659.7	49752.1	43712.3	253904	164197	74846.3	766405	710996	2.57562e+06	265198	274616	91881
AT4G32150.1;AT2G25340.1	4	4	11.9785	vesicle-associated membrane protein 711	4.29353	1.18059	3.36679	0.000121613	2.83246e-05	0.00010301	3.61213e-05	0.000127681	9.4687e-05	0.000142471	8.28265e-06	2.22178e-05	5.44735e-05	0.000110007	5.95781e-05	0.000139446	2.96587e-05	2.24297e-05	5.62755e-05	1.04033e+06	740074	1.05607e+06	66930	182738	512556	929995	481961	891420	259593	166550	466922	52238.8	55063.8	98945.6	42244.1	80262.9	327129	440169	229684	921162	299086	202466	466922
AT5G39410.1	4	4	15.3084	Saccharopine dehydrogenase	50.2338	5.34194	9.56709	0.000559546	1.11388e-05	0.000104746	5.84865e-05	0.000709603	0.000497454	0.00047158	1.45068e-05	1.07495e-05	8.16016e-06	0.000141146	0.000131281	4.18103e-05	7.46915e-05	4.7197e-05	5.3571e-05	5.78176e+06	3.8881e+06	3.49562e+06	117226	88413.1	76781.1	1.19324e+06	1.062e+06	267277	653749	350457	444483	290324	289287	327512	73989.2	38833.2	49004.1	564765	506110	276194	753208	426034	444483
AT1G16080.1	4	4	10.9156	unknown protein; LOCATED IN: apoplast, chloroplast stroma, chloroplast, chloroplast envelope; EXPRESSED IN: 23 plant structures; EXPRESSED DURING: 14 growth stages; Has 81 Blast hits to 81 proteins in 28 species: Archae - 0; Bacteria - 2; Metazoa - 0; Fungi - 0; Plants - 62; Viruses - 0; Other Eukaryotes - 17 (source: NCBI BLink).	0.064319	1.01539	0.261636	1.91906e-05	0.000298365	1.88998e-05	7.33482e-05	1.04671e-05	1.26001e-05	3.45045e-05	0.000289785	0.000326887	0.000278424	3.17107e-05	1.81538e-05	6.83472e-06	5.22248e-05	9.90972e-05	6.87226e-05	85284.7	98482.7	255767	2.34168e+06	2.6886e+06	2.61977e+06	268081	146857	43691.6	457106	735837	570197	4282.47	7327.41	23963.3	1.47799e+06	1.1809e+06	1.67202e+06	126883	69986.3	45149.4	526649	894523	570197
AT4G25080.4;AT4G25080.3	4	4	10.7104	magnesium-protoporphyrin IX methyltransferase	36.6361	30.7865	15.2063	0.000319385	8.71777e-06	1.03742e-05	2.10035e-05	0.000320476	0.000335319	0.000302359	3.11752e-06	1.46589e-05	8.37684e-06	1.18292e-05	1.32214e-05	6.07195e-06	2.68366e-05	2.15288e-05	1.46451e-05	2.61119e+06	2.62086e+06	2.24126e+06	25191.9	120567	78820	100003	106955	38815.6	234892	159860	121511	131118	195000	209988	15900.3	52956.2	50305.4	47331.7	50970.7	40110.6	270627	194334	121511
AT3G59970.3;AT3G59970.1;AT3G59970.2	4	4	9.96838	methylenetetrahydrofolate reductase 1	0.734663	1.54801	1.11656	6.74268e-05	9.17793e-05	4.3557e-05	6.0388e-05	6.53674e-05	7.92728e-05	5.76402e-05	6.88702e-05	8.72485e-05	0.000119219	5.36526e-05	4.78912e-05	2.91272e-05	7.87097e-05	5.3028e-05	4.94264e-05	532606	619597	427262	556523	717605	1.12177e+06	453577	387419	186198	688919	393755	410094	26744.2	46099.9	40031	351259	315190	715946	214679	184629	192411	793729	478669	410094
AT3G63460.1;AT3G63460.2;AT3G63460.3	4	4	11.9846	transducin family protein / WD-40 repeat family protein	5.08144	11.2657	6.89507	0.000240306	4.72909e-05	2.13307e-05	3.48519e-05	0.000275716	0.000189225	0.000255977	1.39505e-05	0.000102492	2.543e-05	2.87379e-05	2.25027e-05	1.27516e-05	3.22811e-05	3.10383e-05	4.12363e-05	2.2465e+06	1.47899e+06	1.89745e+06	112730	842984	239277	242949	182037	81515.7	282545	230472	342140	112805	110041	177776	71151.8	370259	152714	114988	86752	84235.5	325531	280174	342140
AT3G11820.1;AT3G11820.2	4	4	9.46013	syntaxin of plants 121	1.73536	0.632811	7.10726	7.20447e-05	4.15157e-05	0.000113849	1.01368e-05	9.07292e-05	5.75556e-05	6.78493e-05	2.80074e-05	5.79776e-05	3.8562e-05	0.000149875	9.25901e-05	9.9081e-05	7.77353e-06	1.10381e-05	1.15987e-05	739250	449856	502938	226321	476857	362840	1.26704e+06	749014	633385	68039.1	81962.1	96235.6	37120.6	33470.6	47121.3	142847	209447	231576	599691	356951	654518	78390.3	99637.5	96235.6
AT1G30690.1	4	4	10.7581	Sec14p-like phosphatidylinositol transfer family protein	2.14292	1.60198	3.26292	0.00016856	7.86587e-05	0.00010522	5.16591e-05	0.000192382	0.000176821	0.000136476	0.000101395	7.37611e-05	6.08202e-05	0.000109941	0.000126251	7.94662e-05	4.95232e-05	3.36951e-05	7.1759e-05	1.56751e+06	1.38203e+06	1.01163e+06	819346	606674	572274	929439	1.02132e+06	507996	433460	250200	595390	78710.5	102828	94782.1	517145	266466	365243	439905	486720	524945	499405	304156	595390
AT5G26570.1;AT5G26570.2	4	4	10.9965	catalytics;carbohydrate kinases;phosphoglucan, water dikinases	5.27411	8.48315	1.2547	0.000126838	2.40491e-05	1.49517e-05	0.00010109	0.000139402	0.000128207	0.000112904	2.95465e-05	1.53366e-05	2.72643e-05	1.58777e-05	2.03201e-05	8.65733e-06	0.000102808	9.89585e-05	0.000101505	1.13583e+06	1.00207e+06	836906	238758	126141	256537	134230	164381	55342.9	899840	734807	842194	57034.4	74557.2	78411.5	150696	55404.4	163730	63531.2	78337.8	57189.4	1.03674e+06	893270	842194
AT5G12040.1;AT5G12040.2	4	4	12.5036	Nitrilase/cyanide hydratase and apolipoprotein N-acyltransferase family protein	0.0521876	0.431612	0.117122	1.14075e-05	0.000218586	2.64299e-05	9.73983e-05	1.15222e-05	9.01567e-06	1.36845e-05	0.000223951	0.000250186	0.000181622	3.04728e-05	2.78904e-05	2.09266e-05	8.32883e-05	8.59524e-05	0.000122954	93881.8	70466.6	101438	1.80969e+06	2.05774e+06	1.70893e+06	257616	225621	133776	728994	638232	1.02016e+06	4714.17	5242.93	9503.9	1.14222e+06	903810	1.09069e+06	121930	107522	138239	839901	775868	1.02016e+06
AT4G33510.1;AT1G22410.1;AT4G33510.2	4	4	9.67209	3-deoxy-d-arabino-heptulosonate 7-phosphate synthase	162.506	51.1954	15.3412	0.000572773	3.52462e-06	1.1188e-05	3.73357e-05	0.000638614	0.000565273	0.000514434	4.09767e-06	4.10255e-06	2.37364e-06	1.16977e-05	8.32443e-06	1.35418e-05	3.65477e-05	3.0594e-05	4.48654e-05	5.20335e+06	4.41818e+06	3.81328e+06	33112.2	33742.9	22334.3	98891.9	67341.1	86567.4	319890	227173	372251	261280	328726	357274	20899.4	14820.7	14254.4	46805.7	32092.2	89455.7	368557	276164	372251
AT3G56650.1	4	4	9.66172	Mog1/PsbP/DUF1795-like photosystem II reaction center PsbP family protein	6.60549	17.7686	6.55505	0.000349586	5.29236e-05	1.96744e-05	5.33308e-05	0.000377733	0.000315632	0.000355394	3.93271e-05	4.38761e-05	7.55675e-05	2.33447e-05	2.89372e-05	6.74136e-06	5.99107e-05	4.27279e-05	5.73537e-05	3.07772e+06	2.46698e+06	2.63438e+06	317792	360875	711035	197355	234089	43094.8	524378	317272	475868	154544	183551	246820	200580	158505	453805	93408.4	111558	44532.6	604155	385693	475868
AT3G16850.1;AT5G49215.1;AT5G49215.2	4	4	12.8955	Pectin lyase-like superfamily protein	0.0352422	0.373283	0.231609	9.25281e-06	0.000262549	2.47877e-05	3.99501e-05	7.42786e-06	9.98788e-06	1.03427e-05	0.000187365	0.000254868	0.000345416	2.41458e-05	3.93072e-05	1.091e-05	4.81056e-05	2.32231e-05	4.85215e-05	60521.2	78065.4	76665.9	1.51405e+06	2.09625e+06	3.25011e+06	204127	317978	69743.4	421052	172441	402587	3039.01	5808.3	7182.99	955620	920724	2.07432e+06	96613.8	151536	72070.4	485110	209629	402587
AT3G58610.1	4	4	9.53985	ketol-acid reductoisomerase	0.777608	2.42249	1.92791	0.000149706	0.000192521	6.17983e-05	7.76517e-05	0.000181193	0.000136744	0.000131179	0.000249167	0.000140871	0.000187523	6.66281e-05	9.22251e-05	2.65417e-05	7.22931e-05	6.56791e-05	9.49829e-05	1.47634e+06	1.0688e+06	972372	2.01346e+06	1.15864e+06	1.76446e+06	563271	746061	169671	632757	487695	788081	74132.8	79521.7	91103.5	1.27083e+06	508905	1.12613e+06	266597	355544	175332	729023	592867	788081
AT5G46110.1;AT5G46110.2;AT5G46110.3;AT5G46110.4	4	4	13.1727	Glucose-6-phosphate/phosphate translocator-related	72.1838	4.66819	2.77127	0.0038795	5.37447e-05	0.000831051	0.0013999	0.00392206	0.00406971	0.00364673	5.93558e-05	7.01314e-05	3.1747e-05	0.00107793	0.000694608	0.000720612	0.00165066	0.00105285	0.00149618	3.19564e+07	3.18089e+07	2.70317e+07	479639	576820	298716	9.1128e+06	5.61908e+06	4.60658e+06	1.44477e+07	7.81786e+06	1.24139e+07	1.60466e+06	2.36668e+06	2.53265e+06	302733	253354	190650	4.31311e+06	2.67784e+06	4.76028e+06	1.66457e+07	9.5038e+06	1.24139e+07
AT3G08030.2;AT3G08030.1	4	4	13.437	Protein of unknown function, DUF642	0.0736107	0.372809	0.242346	8.12887e-06	0.000110431	2.18044e-05	3.35424e-05	6.94941e-06	1.06867e-05	6.75056e-06	2.85177e-05	0.000155892	0.000146882	8.6119e-06	2.68012e-05	3.00001e-05	5.25355e-05	3.17661e-05	1.63256e-05	56622.9	83527	50039	230445	1.28219e+06	1.38205e+06	72804.6	216810	191779	459825	235876	135455	2843.25	6214.67	4688.25	145449	563169	882070	34458.6	103324	198178	529781	286744	135455
AT5G64570.1;AT5G09700.1	4	4	11.1808	beta-D-xylosidase 4	0.0359769	0.727267	0.103532	3.50275e-06	9.73611e-05	4.81632e-06	3.38325e-05	2.26259e-06	4.2864e-06	3.95928e-06	0.000129657	0.000101958	6.04684e-05	4.39669e-06	3.67693e-06	6.37536e-06	2.97453e-05	4.93981e-05	2.2354e-05	18435.3	33502.5	29348.4	1.04773e+06	838587	568963	37169.4	29744.8	40755.1	260351	366801	185472	925.706	2492.69	2749.71	661292	368328	363130	17592.3	14175.2	42114.9	299960	445903	185472
AT4G26300.1;AT1G66530.1	4	4	12.2274	Arginyl-tRNA synthetase, class Ic	22.3908	8.67579	12.8779	0.000486215	2.1715e-05	5.60427e-05	3.77557e-05	0.000482078	0.000526593	0.000449974	1.74091e-05	1.80965e-05	2.96393e-05	4.22654e-05	5.33442e-05	7.25187e-05	3.86552e-05	3.7237e-05	3.73751e-05	3.92791e+06	4.11586e+06	3.33546e+06	140679	148841	278884	357309	431531	463583	338336	276500	310104	197236	306233	312506	88791.8	65374.7	177993	169115	205651	479050	389809	336128	310104
AT5G05340.1	4	4	11.6346	Peroxidase superfamily protein	0.0678682	4.02376	0.449169	8.66274e-06	0.000127641	2.1529e-06	1.92862e-05	1.18508e-05	7.87598e-06	6.26149e-06	0.000119418	0.00014276	0.000120744	1.42672e-06	1.24117e-06	3.7908e-06	1.54559e-05	2.19131e-05	2.04895e-05	96558.4	61558.8	46413.7	964991	1.17418e+06	1.13611e+06	12061.4	10040.5	24233.1	135280	162714	170003	4848.57	4580.16	4348.6	609071	515729	725100	5708.71	4784.94	25041.6	155861	197804	170003
AT4G27585.1;AT5G54100.1	4	4	11.026	SPFH/Band 7/PHB domain-containing membrane-associated protein family	7.53265	0.480957	2.45493	9.46741e-05	1.25685e-05	0.000196845	3.85649e-05	7.79001e-05	9.62061e-05	0.000109916	9.03901e-06	9.93293e-06	1.87336e-05	0.000187974	0.000205314	0.000197247	3.01196e-05	5.95209e-05	2.60541e-05	634721	751948	814761	73042	81696.8	176269	1.58913e+06	1.6609e+06	1.26092e+06	263627	441968	216173	31871.8	55947.2	76336.6	46101.8	35883.3	112501	752136	791522	1.30299e+06	303734	537279	216173
AT4G09020.1	4	4	14.5103	isoamylase 3	0.255406	1.52646	0.118103	9.45457e-06	3.70178e-05	6.19379e-06	8.00538e-05	6.78825e-06	7.23706e-06	1.43384e-05	2.71833e-05	3.22006e-05	5.16694e-05	8.10506e-06	5.96872e-06	4.50759e-06	8.55807e-05	6.73657e-05	8.72151e-05	55309.8	56564.9	106284	219662	264845	486171	68519.8	48284.4	28815.2	749059	500218	723631	2777.32	4208.61	9957.99	138643	116327	310290	32430.6	23010.5	29776.6	863018	608092	723631
AT3G05970.1	4	4	8.61284	long-chain acyl-CoA synthetase 6	33.6551	111.432	14.3479	0.000182863	5.43345e-06	1.64102e-06	1.27449e-05	0.000170575	0.000151622	0.000226392	3.71599e-07	1.21314e-05	3.79733e-06	3.39357e-06	5.85338e-07	9.44168e-07	1.51613e-05	4.37683e-06	1.86967e-05	1.38983e+06	1.18508e+06	1.67815e+06	3002.8	99779.1	35730.1	28689.1	4735.13	6035.69	132702	32499.8	155128	69788.6	88173.7	157229	1895.27	43825.5	22804.1	13578.6	2256.58	6237.07	152890	39508.4	155128
AT1G77090.1	4	4	12.9264	Mog1/PsbP/DUF1795-like photosystem II reaction center PsbP family protein	1.23828	5.2833	1.21992	0.000321833	0.000259904	6.09153e-05	0.000263815	0.000346669	0.000355417	0.000263414	0.000295815	0.000301216	0.000182682	7.27821e-05	7.66498e-05	3.33139e-05	0.000245708	0.000201599	0.000344138	2.82461e+06	2.77794e+06	1.95258e+06	2.39041e+06	2.47746e+06	1.7189e+06	615296	620063	212963	2.1506e+06	1.49696e+06	2.85534e+06	141835	206687	182941	1.50875e+06	1.08816e+06	1.09706e+06	291221	295499	220068	2.47778e+06	1.81978e+06	2.85534e+06
AT1G78370.1	4	4	10.17	glutathione S-transferase TAU 20	0.17321	1.61625	1.24874	6.72967e-05	0.000388527	4.16376e-05	5.38918e-05	5.78542e-05	6.01651e-05	8.38708e-05	0.000213438	0.000431621	0.000520522	5.20049e-05	3.53051e-05	3.76029e-05	6.92756e-05	3.08199e-05	6.15798e-05	471389	470251	621698	1.72474e+06	3.55002e+06	4.89773e+06	439647	285603	240380	606346	228851	510932	23670.3	34988.1	58248.1	1.0886e+06	1.55926e+06	3.12589e+06	208086	136107	248401	698593	278203	510932
AT3G63410.1	4	4	12.9364	S-adenosyl-L-methionine-dependent methyltransferases superfamily protein	10.5837	3.10443	3.15977	0.000849975	8.031e-05	0.000273795	0.000268999	0.000893753	0.000972653	0.00068352	7.81105e-05	0.000111873	5.09465e-05	0.000332223	0.000341778	0.000147383	0.000335967	0.000229332	0.000241699	7.28219e+06	7.60227e+06	5.06664e+06	631192	920139	479369	2.8086e+06	2.76484e+06	942159	2.9406e+06	1.70289e+06	2.0054e+06	365667	565632	474704	398388	404148	305949	1.32932e+06	1.31762e+06	973594	3.38798e+06	2.07012e+06	2.0054e+06
AT1G08480.1	5	4	10.4966	unknown protein; FUNCTIONS IN: molecular_function unknown; INVOLVED IN: biological_process unknown; LOCATED IN: mitochondrion, plasma membrane, plastid, vacuole; EXPRESSED IN: 27 plant structures; EXPRESSED DURING: 15 growth stages; Has 39 Blast hits to 39 proteins in 13 species: Archae - 0; Bacteria - 0; Metazoa - 0; Fungi - 0; Plants - 39; Viruses - 0; Other Eukaryotes - 0 (source: NCBI BLink).	41.7135	0.981287	5.6761	7.06463e-05	1.69361e-06	7.19935e-05	1.24463e-05	8.96799e-05	5.7891e-05	6.43679e-05	3.72881e-06	8.58289e-07	4.9372e-07	7.86399e-05	9.06187e-05	4.67218e-05	1.90293e-05	5.08006e-06	1.32295e-05	730701	452477	477131	30131.6	7059.29	4645.55	664818	733066	298674	166557	37721.6	109766	36691.3	33665.7	44703.4	19018.1	3100.62	2964.93	314660	349351	308639	191896	45856.3	109766
AT3G57610.1	4	4	9.01427	adenylosuccinate synthase	0.104967	1.31507	0.251758	4.94297e-05	0.000470909	3.75871e-05	0.000196338	5.00725e-05	6.417e-05	3.40467e-05	0.000877404	0.000304808	0.000230515	3.07691e-05	4.06945e-05	4.12978e-05	0.000105841	0.000211983	0.000271191	407984	501553	252374	7.09008e+06	2.507e+06	2.16898e+06	260120	329201	264000	926393	1.57406e+06	2.25009e+06	20486.5	37317.1	23645.4	4.47503e+06	1.10114e+06	1.38431e+06	123115	156885	272809	1.06733e+06	1.91351e+06	2.25009e+06
AT3G27240.1	7	4	24.951	Cytochrome C1 family	17.1382	0.479414	3.41395	0.000190303	1.1104e-05	0.000396949	5.57427e-05	0.000156692	0.000172438	0.000241779	1.15081e-05	1.37646e-05	8.03943e-06	0.000410436	0.000451726	0.000328685	6.23555e-05	4.98839e-05	5.49886e-05	1.27671e+06	1.34777e+06	1.7922e+06	92993.8	113212	75645.2	3.4698e+06	3.65427e+06	2.10115e+06	545777	370409	456244	64108.4	100279	167915	58694.7	49725.5	48279.1	1.64226e+06	1.74149e+06	2.17126e+06	628810	450288	456244
AT2G43560.1	4	4	14.3931	FKBP-like peptidyl-prolyl cis-trans isomerase family protein	0.26499	1.43948	0.413633	0.000158969	0.000599905	0.000110435	0.000384323	7.43924e-05	0.000159265	0.000243248	0.00077937	0.000489282	0.000531062	8.08749e-05	9.90827e-05	0.000151348	0.000287492	0.000407692	0.000457784	606139	1.24482e+06	1.80309e+06	6.29789e+06	4.02427e+06	4.9969e+06	683713	801536	967505	2.51632e+06	3.02728e+06	3.79827e+06	30436.6	92618.4	168935	3.97503e+06	1.76756e+06	3.18918e+06	323603	381982	999785	2.89915e+06	3.68012e+06	3.79827e+06
AT1G02560.1	4	4	9.14701	nuclear encoded CLP protease 5	1.19463	1.05824	1.11371	0.000363381	0.000304179	0.000343381	0.000326281	0.0003422	0.000388978	0.000358965	0.000316388	0.000228446	0.000367703	0.000230658	0.000349883	0.000449603	0.000272156	0.000393009	0.000313678	2.7882e+06	3.04026e+06	2.66085e+06	2.55665e+06	1.87893e+06	3.45982e+06	1.94997e+06	2.8304e+06	2.87413e+06	2.38209e+06	2.91825e+06	2.60261e+06	140007	226205	249301	1.61368e+06	825273	2.20816e+06	922926	1.34886e+06	2.97003e+06	2.74449e+06	3.54758e+06	2.60261e+06
AT4G39260.1;AT4G39260.2;AT4G39260.3	5	4	21.9093	cold, circadian rhythm, and RNA binding 1	0.711287	0.978213	0.423963	5.70427e-05	8.01965e-05	5.83132e-05	0.000134546	5.84757e-05	6.11154e-05	5.15371e-05	6.29751e-05	8.8131e-05	8.94834e-05	5.97764e-05	6.47228e-05	5.04403e-05	0.000191916	0.000100449	0.000111274	476452	477679	382022	508886	724864	841973	505347	523579	322445	1.67978e+06	745876	923250	23924.5	35540.8	35792.4	321193	318378	537374	239182	249518	333203	1.93533e+06	906726	923250
AT2G25080.1	4	4	12.1567	glutathione peroxidase 1	1.19947	1.24016	1.31005	0.00019294	0.000160854	0.000155577	0.000147277	0.000120423	0.000146906	0.000311492	0.000174115	0.000119606	0.000188841	9.56205e-05	0.000139066	0.000232044	0.000165345	0.000177746	9.87398e-05	981191	1.14822e+06	2.30896e+06	1.40698e+06	983743	1.77686e+06	808371	1.12498e+06	1.48336e+06	1.44721e+06	1.31984e+06	819252	49269.4	85430.9	216331	888042	432084	1.13405e+06	382604	536124	1.53285e+06	1.66738e+06	1.60447e+06	819252
AT2G47840.1	5	4	13.8401	Uncharacterised conserved protein ycf60	26.8402	1.28813	1.16276	0.000118622	4.41955e-06	9.20882e-05	0.000102017	7.18251e-05	0.000160028	0.000124012	3.59829e-06	3.31813e-06	6.34224e-06	8.58543e-05	9.85005e-05	9.19099e-05	0.000102898	0.000117681	8.54729e-05	585222	1.25078e+06	919249	29076.9	27291.1	59675.9	725808	796826	587543	900633	873827	709175	29386.2	93062.2	86126.3	18352.4	11986.9	38087	343526	379737	607147	1.03765e+06	1.06227e+06	709175
AT5G47030.1	5	4	14.0505	ATPase, F1 complex, delta/epsilon subunit	4.10882	0.0808185	0.541914	8.24161e-05	2.00584e-05	0.00101977	0.000152083	8.54458e-05	8.39801e-05	7.78224e-05	2.3334e-06	3.07811e-05	2.70605e-05	0.000312291	0.00077844	0.00196857	0.000121698	0.000275128	5.94234e-05	696202	656389	576864	18855.7	253170	254620	2.6401e+06	6.29724e+06	1.25843e+07	1.06518e+06	2.04294e+06	493041	34959	48837.4	54047.6	11901.1	111199	162506	1.24956e+06	3.00103e+06	1.30042e+07	1.22724e+06	2.48351e+06	493041
AT3G44880.1	4	4	10.4394	Pheophorbide a oxygenase family protein with Rieske [2Fe-2S] domain	42.6971	16.2808	13.0073	0.000806192	1.88817e-05	4.95178e-05	6.198e-05	0.000858744	0.000839236	0.000720598	2.90872e-05	1.59809e-05	1.15769e-05	4.23205e-05	3.70283e-05	6.92048e-05	0.000104829	3.97399e-05	4.13707e-05	6.99693e+06	6.55947e+06	5.34148e+06	235047	131440	108930	357775	299543	442398	917536	295085	343256	351343	488045	500455	148354	57731.8	69522.9	169336	142751	457159	1.05713e+06	358721	343256
AT2G31390.1;AT1G06020.1;AT1G06030.1;AT1G50390.1;AT3G59480.1	4	4	9.75146	pfkB-like carbohydrate kinase family protein	0.0330409	0.0982119	0.137229	6.88587e-06	0.000208405	7.01125e-05	5.0178e-05	5.43057e-06	7.56561e-06	7.66144e-06	0.000133224	0.000144316	0.000347673	4.82795e-05	6.82679e-05	9.379e-05	8.7564e-05	3.82555e-05	2.47146e-05	44247.6	59132.9	56791	1.07655e+06	1.18698e+06	3.27135e+06	408152	552258	599562	766418	284063	205059	2221.85	4399.67	5320.86	679486	521351	2.08788e+06	193179	263185	619566	883018	345322	205059
AT5G46860.1;AT4G17730.1;AT4G17730.2	4	4	9.26684	Syntaxin/t-SNARE family protein	17.6022	0.43201	3.48376	0.000277617	1.57717e-05	0.000642617	7.96889e-05	0.000267954	0.000301114	0.000263782	2.56587e-05	1.1784e-05	9.87234e-06	0.000591244	0.000734014	0.000602593	5.02959e-05	0.000125813	6.29582e-05	2.18326e+06	2.35351e+06	1.9553e+06	207342	96921.9	92891.5	4.99835e+06	5.93785e+06	3.85214e+06	440223	934210	522369	109630	175109	183197	130868	42570.5	59286.3	2.36573e+06	2.82976e+06	3.98066e+06	507197	1.13567e+06	522369
AT1G30580.1	4	4	11.0894	GTP binding	1.32896	2.13546	2.32416	0.000206745	0.000155569	9.68155e-05	8.89548e-05	0.000229868	0.000195272	0.000195096	0.000168144	0.000151596	0.000146968	7.1534e-05	9.31424e-05	0.00012577	8.58992e-05	0.000101296	7.96695e-05	1.87293e+06	1.52625e+06	1.44616e+06	1.35873e+06	1.24686e+06	1.38286e+06	604745	753481	803997	751846	752162	661024	94047.2	113558	135494	857586	547650	882584	286227	359081	830822	866230	914367	661024
AT2G43570.1	4	4	8.45394	chitinase, putative	0.142028	2.78294	0.914082	2.63329e-05	0.000185406	9.46227e-06	2.88081e-05	1.97687e-05	2.22283e-05	3.70018e-05	0.000122603	0.000227172	0.000206445	5.9368e-06	6.82186e-06	1.56281e-05	1.7194e-05	3.24154e-05	3.68148e-05	161073	173737	274278	990723	1.86845e+06	1.94249e+06	50189.4	55185.9	99904.4	150493	240698	305455	8088.09	12926.6	25697.7	625313	820671	1.23976e+06	23754.8	26299.5	103238	173389	292605	305455
AT2G32730.1;AT1G04810.1	4	4	10.1616	26S proteasome regulatory complex, non-ATPase subcomplex, Rpn2/Psmd1 subunit	8.19109	5.37219	12.4794	0.000420617	5.13505e-05	7.82952e-05	3.37048e-05	0.000411478	0.000434214	0.000416158	5.5331e-05	6.10841e-05	3.76363e-05	0.000101491	7.51666e-05	5.82278e-05	3.87917e-05	2.63777e-05	3.59449e-05	3.35267e+06	3.39382e+06	3.0848e+06	447116	502408	354130	858001	608065	372227	339531	195865	298238	168351	252511	289021	282205	220670	226017	406094	289781	384646	391186	238104	298238
AT1G21670.1	4	4	10.1573	LOCATED IN: cell wall, plant-type cell wall; EXPRESSED IN: 23 plant structures; EXPRESSED DURING: 14 growth stages; CONTAINS InterPro DOMAIN/s: WD40-like Beta Propeller (InterPro:IPR011659), Six-bladed beta-propeller, TolB-like (InterPro:IPR011042); BEST Arabidopsis thaliana protein match is: DPP6 N-terminal domain-like protein (TAIR:AT1G21680.1); Has 8461 Blast hits to 5060 proteins in 1257 spec…	0.0499834	1.05401	0.0722859	1.35405e-05	0.000270899	1.28467e-05	0.000187318	4.01385e-06	1.85435e-05	1.80641e-05	0.000318845	0.000314887	0.000178966	1.73969e-05	1.45972e-05	6.54598e-06	0.00017101	0.000161206	0.000229739	32704.3	144936	133901	2.57651e+06	2.58989e+06	1.68394e+06	147072	118085	41845.8	1.49679e+06	1.19702e+06	1.90616e+06	1642.21	10783.7	12545.5	1.62621e+06	1.13755e+06	1.07475e+06	69609.6	56274.8	43242	1.72451e+06	1.45516e+06	1.90616e+06
AT1G12050.1	4	4	9.24695	fumarylacetoacetase, putative	0.158084	0.409805	0.193347	1.09737e-05	6.94167e-05	2.67778e-05	5.67563e-05	1.15978e-05	1.04939e-05	1.08294e-05	6.37351e-05	5.80648e-05	8.64501e-05	1.66967e-05	2.45319e-05	3.91048e-05	5.82659e-05	6.0222e-05	5.1781e-05	94497.2	82020.3	80273.4	515027	477574	813433	141153	198453	249981	509982	447173	429631	4745.07	6102.56	7520.98	325069	209762	519159	66807.9	94575.1	258322	587568	543607	429631
AT4G13200.1	4	4	8.63539	unknown protein; FUNCTIONS IN: molecular_function unknown; INVOLVED IN: biological_process unknown; LOCATED IN: thylakoid, chloroplast thylakoid membrane, chloroplast, plastoglobule; EXPRESSED IN: 22 plant structures; EXPRESSED DURING: 13 growth stages; Has 97 Blast hits to 97 proteins in 46 species: Archae - 0; Bacteria - 65; Metazoa - 2; Fungi - 0; Plants - 28; Viruses - 0; Other Eukaryotes - 2…	17.1165	2.03289	3.32387	0.000298954	1.74659e-05	0.000147059	8.99414e-05	0.000262499	0.000234852	0.000399511	1.04646e-05	2.30972e-05	1.88358e-05	0.000105556	8.88342e-05	0.000246786	0.00011929	6.00589e-05	9.04753e-05	2.13881e+06	1.83561e+06	2.9614e+06	84562.1	189971	177231	892369	718630	1.5776e+06	1.04411e+06	445962	750680	107398	136575	277460	53372.9	83439.8	113115	422360	342472	1.63024e+06	1.20295e+06	542135	750680
AT4G37000.1	4	4	10.0338	accelerated cell death 2 (ACD2)	0.878937	7.51297	1.30537	0.000132758	0.000151044	1.76705e-05	0.000101702	0.00012703	0.000143846	0.000127398	0.00015831	0.000149763	0.000145058	2.2972e-05	2.21058e-05	7.93369e-06	9.49288e-05	0.000125339	8.48379e-05	1.03502e+06	1.1243e+06	944345	1.27926e+06	1.23178e+06	1.36489e+06	194204	178826	50716.9	830880	930690	703906	51972.6	83651.5	88477.6	807430	541029	871115	91917.3	85221.8	52409.1	957287	1.1314e+06	703906
AT2G38230.1;AT2G38210.1;AT5G01410.1	4	4	9.99628	pyridoxine biosynthesis 1.1	0.16623	0.446074	0.475791	4.58043e-05	0.000275549	0.000102683	9.62698e-05	4.16719e-05	3.9476e-05	5.62651e-05	0.000358321	0.000262742	0.000205582	0.000113651	7.38689e-05	0.000120529	8.93514e-05	6.97102e-05	0.000129748	339537	308545	417069	2.89551e+06	2.16101e+06	1.93438e+06	960805	597567	770495	782063	517627	1.07653e+06	17049.5	22956.7	39076	1.82755e+06	949171	1.23458e+06	454751	284778	796202	901043	629255	1.07653e+06
AT3G48420.1	4	4	9.82308	Haloacid dehalogenase-like hydrolase (HAD) superfamily protein	0.119119	2.43402	0.223029	1.86798e-05	0.000156816	7.67448e-06	8.37551e-05	1.8727e-05	1.67165e-05	2.05959e-05	0.000199201	0.000161148	0.000110099	8.90184e-06	1.57822e-06	1.25434e-05	7.97593e-05	6.75222e-05	0.000103984	152585	130657	152669	1.6097e+06	1.32541e+06	1.03595e+06	75255.8	12767.1	80184.9	698106	501380	862762	7661.9	9721.26	14303.8	1.01599e+06	582155	661176	35618.7	6084.31	82860.2	804313	609504	862762
AT2G42220.1	4	4	9.68656	Rhodanese/Cell cycle control phosphatase superfamily protein	11.5349	12.3813	3.42897	0.000282772	2.45144e-05	2.28386e-05	8.24655e-05	0.000313822	0.000244247	0.000290247	1.49056e-05	1.98793e-05	3.87583e-05	3.00274e-05	1.79418e-05	2.05466e-05	4.65525e-05	0.00012898	7.18637e-05	2.55698e+06	1.90904e+06	2.15148e+06	120448	163505	364687	253850	145141	131346	407458	957733	596259	128396	142038	201576	76022.9	71815.3	232755	120148	69168.8	135729	469447	1.16427e+06	596259
AT5G55730.1	4	4	15.4995	FASCICLIN-like arabinogalactan 1	0.603864	0.304204	1.53527	0.000210384	0.000348397	0.000691589	0.000137034	0.000262923	0.000217879	0.00015035	0.000421218	0.00034715	0.000276823	0.000329332	0.000414957	0.00133048	9.42778e-05	0.000239285	7.75394e-05	2.14227e+06	1.70295e+06	1.11448e+06	3.40376e+06	2.85525e+06	2.6047e+06	2.78416e+06	3.35682e+06	8.50521e+06	825182	1.77679e+06	643350	107572	126705	104418	2.14834e+06	1.2541e+06	1.6624e+06	1.31775e+06	1.59973e+06	8.78899e+06	950722	2.15996e+06	643350
AT4G29060.1;AT4G29060.2	4	4	9.77702	elongation factor Ts family protein	3.00382	14.4354	3.03928	0.00028895	9.6194e-05	2.00168e-05	9.50716e-05	0.000308247	0.000227022	0.00033158	0.000108912	0.000114149	6.5521e-05	2.62644e-05	1.68945e-05	1.68914e-05	0.000110059	6.10319e-05	0.000114124	2.51156e+06	1.7744e+06	2.45786e+06	880091	938859	616505	222038	136669	107980	963305	453187	946899	126115	132021	230282	555485	412370	393473	105091	65131.4	111583	1.10986e+06	550918	946899
AT5G10860.1	5	4	13.4083	Cystathionine beta-synthase (CBS) family protein	3.31796	15.3641	1.29518	0.000228265	6.87967e-05	1.48571e-05	0.000176242	0.000179705	0.000165679	0.00033941	6.11715e-05	8.00319e-05	6.51867e-05	1.25881e-05	1.85181e-05	1.34649e-05	0.000190583	0.000128364	0.00020978	1.46422e+06	1.29495e+06	2.5159e+06	494311	658250	613359	106419	149804	86075.7	1.66811e+06	953158	1.74056e+06	73524	96348.4	235720	311994	289120	391465	50368.5	71390.7	88947.7	1.92189e+06	1.15871e+06	1.74056e+06
AT1G52510.1;AT1G52510.2	4	4	15.0742	alpha/beta-Hydrolases superfamily protein	57.3026	4.80288	5.32651	0.00106014	1.85008e-05	0.00022073	0.000199032	0.00113644	0.000807679	0.00123631	1.57905e-05	1.60788e-05	2.36331e-05	0.000226849	0.00025571	0.000179633	0.000144775	0.000310341	0.000141979	9.25958e+06	6.31283e+06	9.16421e+06	127599	132246	222370	1.91777e+06	2.06858e+06	1.14832e+06	1.26716e+06	2.30441e+06	1.17801e+06	464960	469694	858614	80536.3	58085.6	141923	907683	985806	1.18664e+06	1.45994e+06	2.80136e+06	1.17801e+06
AT5G28840.1	4	4	10.8485	GDP-D-mannose 3',5'-epimerase	3.73488	1.34542	1.14561	0.000132398	3.54492e-05	9.84068e-05	0.000115571	0.000123511	0.000108946	0.000164738	2.5011e-05	4.83278e-05	3.30088e-05	0.000113121	0.000126875	5.52236e-05	0.000105099	0.000107035	0.000134578	1.00635e+06	851522	1.22114e+06	202108	397489	310589	956323	1.02637e+06	353022	919899	794776	1.1166e+06	50532.8	63355.9	114411	127564	174587	198228	452630	489128	364801	1.05985e+06	966172	1.1166e+06
AT5G38660.1;AT5G38660.2	4	4	13.3571	acclimation of photosynthesis to environment	7.11055	4.77502	0.378245	0.000134264	1.88824e-05	2.8118e-05	0.000354966	0.000144887	0.000138338	0.000119567	3.39501e-05	8.82638e-06	1.38707e-05	3.25259e-05	2.86448e-05	2.31834e-05	0.000255797	0.000351412	0.000457688	1.18052e+06	1.08125e+06	886300	274342	72595.6	130513	274973	231724	148202	2.2389e+06	2.60938e+06	3.79748e+06	59278.6	80448.4	83039.3	173156	31885.8	83297.6	130145	110431	153147	2.57952e+06	3.17209e+06	3.79748e+06
AT1G24360.1	4	4	12.3079	NAD(P)-binding Rossmann-fold superfamily protein	0.12141	0.111014	0.282567	8.08176e-06	6.65657e-05	7.27995e-05	2.86012e-05	1.09545e-05	6.63381e-06	6.657e-06	5.25983e-05	3.45376e-05	0.000112561	2.39615e-05	2.06666e-05	0.000173771	3.15183e-05	3.93712e-05	1.49139e-05	89255.6	51849.9	49345.5	425034	284067	1.05912e+06	202570	167184	1.11085e+06	275869	292348	123742	4481.87	3857.8	4623.28	268268	124769	675963	95876.6	79673.4	1.14791e+06	317839	355393	123742
AT5G05200.1	4	4	12.6855	Protein kinase superfamily protein	1.09387	3.99529	12.2712	0.000165771	0.000151546	4.14917e-05	1.3509e-05	0.000178192	0.000142809	0.000176313	5.74279e-05	0.000204952	0.000192259	6.40878e-05	4.179e-05	1.85973e-05	1.11234e-05	1.65831e-05	1.28205e-05	1.45189e+06	1.11619e+06	1.30693e+06	464060	1.6857e+06	1.80902e+06	541796	338063	118885	97359.1	123136	106373	72904.9	83048.3	122449	292900	740401	1.15457e+06	256433	161108	122852	112171	149691	106373
AT1G35680.1	4	4	11.538	Ribosomal protein L21	0.071904	0.025823	0.2249	1.34295e-05	0.00018677	0.000520059	5.97133e-05	1.02876e-05	1.08788e-05	1.9122e-05	0.000198354	0.000235429	0.000126526	0.00035188	0.000438584	0.000769711	5.4728e-05	5.42577e-05	7.01541e-05	83822.4	85028.5	141743	1.60285e+06	1.93636e+06	1.19052e+06	2.97478e+06	3.54796e+06	4.92045e+06	479015	402886	582074	4209.05	6326.39	13280.2	1.01167e+06	850499	759826	1.40797e+06	1.69082e+06	5.08462e+06	551891	489769	582074
ATCG00720.1	4	4	16.0633	photosynthetic electron transfer B	132.062	2.65614	0.736319	0.00106569	8.0696e-06	0.000401216	0.00144732	0.00100663	0.00120955	0.000980878	1.21473e-05	5.61445e-06	6.44706e-06	0.000430671	0.000522095	0.000250883	0.0024578	0.00156577	0.00031838	8.20191e+06	9.45387e+06	7.27082e+06	98159.3	46178	60662.1	3.64087e+06	4.22352e+06	1.60379e+06	2.15123e+07	1.16265e+07	2.64163e+06	411850	703397	681218	61955	20282.5	38716.5	1.72323e+06	2.01277e+06	1.6573e+06	2.47851e+07	1.41337e+07	2.64163e+06
AT4G03280.2;AT4G03280.1	4	4	13.626	photosynthetic electron transfer C	4.50072	0.42476	0.602727	0.000478971	0.000106421	0.00112763	0.000794673	0.000462825	0.000596564	0.000377524	0.000110448	5.77869e-05	0.000151028	0.00117557	0.00137398	0.000833332	0.00120647	0.000637121	0.000540429	3.77104e+06	4.66275e+06	2.79842e+06	892505	475288	1.42106e+06	9.93821e+06	1.11149e+07	5.32715e+06	1.05598e+07	4.73089e+06	4.48398e+06	189359	346923	262190	563321	208758	906965	4.70377e+06	5.29695e+06	5.5049e+06	1.21664e+07	5.75111e+06	4.48398e+06
AT3G54890.1;AT3G54890.2;AT3G54890.3;AT3G54890.4	4	4	15.3695	photosystem I light harvesting complex gene 1	16.5751	0.371088	0.470711	0.000417601	2.51945e-05	0.00112534	0.000887171	0.000314721	0.000490934	0.000447149	2.94126e-05	2.90645e-05	1.71064e-05	0.00119605	0.00148575	0.000694229	0.000912048	0.00130995	0.00043951	2.56431e+06	3.83714e+06	3.31452e+06	237676	239051	160959	1.01114e+07	1.20191e+07	4.43793e+06	7.98285e+06	9.72695e+06	3.64665e+06	128764	285495	310544	150014	104997	102729	4.78572e+06	5.72783e+06	4.586e+06	9.19733e+06	1.18246e+07	3.64665e+06
AT2G28190.1	4	4	14.2502	copper/zinc superoxide dismutase 2	0.0497465	1.34025	1.09008	1.98662e-05	0.000399348	1.48227e-05	1.82244e-05	1.41066e-05	1.49197e-05	3.05722e-05	0.000386221	0.00035267	0.000459154	1.78158e-05	7.5444e-06	1.91079e-05	3.32154e-05	1.13096e-05	1.01483e-05	114939	116612	226618	3.12095e+06	2.90066e+06	4.3203e+06	150614	61030.9	122149	290723	83978.1	84201.3	5771.53	8676.33	21232.3	1.96985e+06	1.27404e+06	2.75735e+06	71285.8	29085	126225	334953	102088	84201.3
AT4G21650.1;AT4G10540.1;AT4G10550.1;AT4G10550.2;AT4G10550.3;AT4G21640.1	4	4	15.1836	Subtilase family protein	0.869399	2.56324	2.93152	0.000372104	0.000428001	0.000145169	0.000126932	0.000515248	0.00035028	0.000250784	0.000498997	0.000422075	0.000362932	0.000108253	0.000250025	7.7229e-05	0.000159275	0.000140051	8.14702e-05	4.19818e+06	2.73779e+06	1.85895e+06	4.03227e+06	3.4715e+06	3.41493e+06	915168	2.0226e+06	493694	1.39408e+06	1.03994e+06	675965	210807	203700	174169	2.54504e+06	1.52477e+06	2.17951e+06	433151	963893	510166	1.60617e+06	1.26421e+06	675965
AT5G20630.1	4	4	13.491	germin 3	1.27214	1.17624	0.918978	0.000761316	0.000598452	0.000647247	0.000828438	0.00096099	0.000704254	0.000618705	0.000659684	0.000602388	0.000533284	0.000501914	0.000671905	0.000767922	0.000625824	0.00111725	0.00074224	7.83002e+06	5.50446e+06	4.5862e+06	5.33074e+06	4.95455e+06	5.01781e+06	4.24315e+06	5.43542e+06	4.90902e+06	5.47762e+06	8.29604e+06	6.15842e+06	393176	409549	429690	3.36459e+06	2.17616e+06	3.20253e+06	2.00829e+06	2.59032e+06	5.07281e+06	6.31097e+06	1.00851e+07	6.15842e+06
AT1G31180.1;AT1G80560.1	7	4	23.259	isopropylmalate dehydrogenase 3	0.0192509	0.271158	0.0334659	3.38916e-06	0.000176052	1.24989e-05	0.000101272	3.38197e-06	1.78084e-06	5.00468e-06	0.000237625	0.000144563	0.000145968	8.11637e-06	1.08135e-05	1.85667e-05	7.67157e-05	0.000156915	7.01862e-05	27555.9	13919.1	37097.5	1.92019e+06	1.18901e+06	1.37345e+06	68615.4	87476.6	118689	671467	1.16516e+06	582340	1383.69	1035.62	3475.74	1.21196e+06	522241	876581	32475.8	41688	122650	773621	1.41642e+06	582340
AT3G55410.1	7	4	16.8093	2-oxoglutarate dehydrogenase, E1 component	0.0994677	1.76382	0.178582	1.19452e-05	0.000120091	6.77234e-06	6.68891e-05	1.5348e-05	9.46575e-06	1.10218e-05	0.000153723	0.000117878	8.86727e-05	8.96581e-06	4.58355e-06	6.76765e-06	6.6503e-05	4.89463e-05	8.5218e-05	125054	73984.4	81700.1	1.2422e+06	969527	834346	75796.5	37078.9	43262.9	582078	363447	707060	6279.44	5504.67	7654.64	784037	425840	532506	35874.6	17670.4	44706.3	670633	441825	707060
AT1G03680.1	5	4	15.977	thioredoxin M-type 1	0.242984	2.97689	0.550535	0.000651998	0.00268329	0.00021902	0.0011843	0.000758996	0.000483855	0.000713142	0.00239479	0.00334426	0.00231081	0.000254024	0.000212585	0.000190451	0.00164032	0.000826709	0.00108587	6.1842e+06	3.78181e+06	5.28621e+06	1.93517e+07	2.75061e+07	2.17431e+07	2.1475e+06	1.71972e+06	1.21748e+06	1.43571e+07	6.13866e+06	9.00956e+06	310533	281379	495276	1.22142e+07	1.20813e+07	1.38771e+07	1.01642e+06	819552	1.2581e+06	1.65414e+07	7.46247e+06	9.00956e+06
AT4G39200.1;AT2G16360.1;AT4G39200.2	8	4	25.6518	Ribosomal protein S25 family protein	0.327459	0.0329034	0.411681	3.32191e-05	0.000101445	0.00100959	8.06913e-05	2.73551e-05	4.1724e-05	3.05781e-05	8.54855e-05	9.0153e-05	0.000128696	0.000354075	0.000556716	0.00211799	8.60146e-05	0.000103262	5.27979e-05	222886	326115	226662	690787	741495	1.21094e+06	2.99334e+06	4.5036e+06	1.35394e+07	752857	766759	438068	11192	24264	21236.4	436003	325683	772859	1.41675e+06	2.14624e+06	1.39912e+07	867394	932113	438068
AT2G42590.1;AT2G42590.2;AT2G42590.3	8	4	25.965	general regulatory factor 9	1.51074	1.48916	2.40867	0.000415557	0.000275069	0.000279055	0.000172526	0.000326152	0.000381492	0.000539027	0.000116536	0.000345553	0.000363117	0.000200229	0.000324418	0.000312517	0.000295429	0.000132701	8.94478e-05	2.65744e+06	2.98175e+06	3.99557e+06	941695	2.84212e+06	3.41666e+06	1.69273e+06	2.6244e+06	1.9978e+06	2.58579e+06	985356	742155	133441	221851	374353	594367	1.24833e+06	2.18062e+06	801173	1.25069e+06	2.06445e+06	2.97918e+06	1.19785e+06	742155
AT3G59760.3;AT3G59760.1;AT3G59760.2	6	4	17.3842	O-acetylserine (thiol) lyase isoform C	0.0476649	0.408513	0.0869559	6.74985e-06	0.000141611	1.6523e-05	7.76238e-05	9.04518e-06	5.21309e-06	5.99128e-06	0.000168932	0.00014032	0.000115579	1.09822e-05	1.27249e-05	2.58618e-05	8.20454e-05	6.61227e-05	8.47035e-05	73699	40745.6	44410.8	1.3651e+06	1.15411e+06	1.08752e+06	92842.9	102939	165324	718115	490988	702791	3700.71	3031.6	4160.94	861606	506916	694087	43942.7	49056.8	170840	827367	596871	702791
AT2G27720.1;AT2G27720.2;AT2G27720.3	7	4	27.5656	60S acidic ribosomal protein family	0.553645	0.016325	0.871605	1.53781e-05	2.77761e-05	0.000941998	1.76434e-05	3.31905e-06	2.07337e-05	2.20816e-05	1.6236e-05	4.80791e-06	6.22843e-05	0.000489697	0.000519501	0.0018168	2.21882e-05	1.99715e-05	1.07705e-05	27043.2	162055	163681	131199	39544.3	586050	4.13988e+06	4.20254e+06	1.1614e+07	194206	148297	89363.8	1357.94	12057.4	15335.6	82808.7	17368.8	374036	1.95941e+06	2.00277e+06	1.20015e+07	223752	180277	89363.8
AT1G09620.1	5	4	14.6879	ATP binding;leucine-tRNA ligases;aminoacyl-tRNA ligases;nucleotide binding;ATP binding;aminoacyl-tRNA ligases	12.8339	5.16806	7.5784	0.000255095	1.98766e-05	4.93599e-05	3.36608e-05	0.000212413	0.000233993	0.000318879	1.13794e-05	6.16851e-06	4.20819e-05	4.92481e-05	6.22893e-05	3.65423e-05	3.75764e-05	3.806e-05	2.53461e-05	1.73072e+06	1.82889e+06	2.36371e+06	91954.4	50735	395960	416342	503894	233600	328893	282611	210298	86905.9	136075	221461	58038.7	22284.1	252714	197055	240137	241394	378930	343557	210298
AT2G42790.1	6	4	22.051	citrate synthase 3	0.494977	0.415938	0.715663	7.09927e-05	0.000143426	0.000170681	9.91986e-05	3.77541e-05	7.28957e-05	0.000102328	0.000137651	0.000190236	0.000102392	0.000155743	0.000179365	0.000176935	0.000103823	0.000124618	6.9154e-05	307616	569753	758516	1.11232e+06	1.56466e+06	963435	1.31664e+06	1.45098e+06	1.13108e+06	908731	925343	573776	15446.6	42391.4	71067	702061	687238	614895	623170	691484	1.16882e+06	1.04698e+06	1.1249e+06	573776
AT2G24940.1	4	4	9.55285	membrane-associated progesterone binding protein 2	0.0389494	0.284058	0.293915	3.11394e-05	0.000799483	0.000109623	0.000105947	3.37204e-05	2.73053e-05	3.23925e-05	0.000778317	0.000849132	0.000771001	0.000115565	4.70326e-05	0.000166273	0.000162056	7.33976e-05	8.23878e-05	274749	213419	240112	6.28938e+06	6.98398e+06	7.25456e+06	976982	380474	1.06291e+06	1.41842e+06	545007	683578	13796.2	15879	22496.6	3.96966e+06	3.06754e+06	4.63009e+06	462407	181319	1.09838e+06	1.63421e+06	662540	683578
AT2G41530.1	4	4	9.93984	S-formylglutathione hydrolase	0.097787	0.660928	0.26039	5.44808e-05	0.000557137	8.24307e-05	0.000209227	5.20534e-05	4.53375e-05	6.60515e-05	0.000566668	0.000653964	0.00045078	0.000115446	6.21126e-05	6.97333e-05	0.000214329	0.000147995	0.000265358	424124	354358	489611	4.5791e+06	5.37875e+06	4.24151e+06	975977	502464	445777	1.87595e+06	1.09893e+06	2.20169e+06	21296.9	26365.3	45872.7	2.89018e+06	2.36248e+06	2.70707e+06	461932	239455	460650	2.16135e+06	1.33591e+06	2.20169e+06
AT4G32470.1;AT4G32470.2;AT5G25450.1;AT5G25450.2	4	4	12.5562	Cytochrome bd ubiquinol oxidase, 14kDa subunit	8.87884	0.148457	9.01615	0.000185984	2.09469e-05	0.00125278	2.06279e-05	0.000221065	0.000167542	0.000169346	2.62679e-05	1.38133e-05	2.27595e-05	0.00130636	0.00184903	0.000602943	2.42897e-05	1.43939e-05	2.32e-05	1.80121e+06	1.30951e+06	1.25529e+06	212264	113612	214151	1.10439e+07	1.49578e+07	3.85437e+06	212600	106881	192492	90445.8	97431.3	117610	133974	49901.4	136678	5.22712e+06	7.12834e+06	3.98297e+06	244944	129930	192492
AT3G07390.1	4	4	11.161	auxin-responsive family protein	0.225389	0.161803	0.425474	0.000127084	0.000563841	0.000785422	0.000298687	0.000117992	0.000114009	0.00014925	0.000515599	0.000445523	0.0007304	0.000674646	0.000497354	0.00118426	0.00035976	0.000218318	0.000317984	961385	891096	1.10632e+06	4.16643e+06	3.66436e+06	6.87253e+06	5.70343e+06	4.02338e+06	7.57053e+06	3.14886e+06	1.6211e+06	2.63834e+06	48274.9	66300.3	103654	2.62972e+06	1.60948e+06	4.38626e+06	2.69944e+06	1.91739e+06	7.82312e+06	3.62791e+06	1.9707e+06	2.63834e+06
AT4G34090.1;AT4G34090.2;AT4G34090.3	5	4	11.8035	unknown protein; FUNCTIONS IN: molecular_function unknown; INVOLVED IN: biological_process unknown; LOCATED IN: chloroplast, chloroplast stroma; EXPRESSED IN: 22 plant structures; EXPRESSED DURING: 13 growth stages; BEST Arabidopsis thaliana protein match is: unknown protein (TAIR:AT2G23370.1); Has 30201 Blast hits to 17322 proteins in 780 species: Archae - 12; Bacteria - 1396; Metazoa - 17338; F…	5.67888	3.1264	2.90949	9.86421e-05	1.737e-05	3.15513e-05	3.39036e-05	0.000114809	9.02162e-05	9.0901e-05	3.2309e-05	8.78597e-06	1.1015e-05	3.19442e-05	3.48515e-05	2.78582e-05	1.96422e-05	5.1799e-05	3.02697e-05	935451	705131	673810	261081	72263.3	103643	270055	281934	178086	171921	384629	251150	46972.6	52463.9	63130.6	164786	31739.8	66148.5	127818	134359	184028	198077	467575	251150
AT2G22170.1	5	4	14.5206	Lipase/lipooxygenase, PLAT/LH2 family protein	4.15902	0.907282	1.89932	0.000347595	8.35763e-05	0.000383117	0.00018301	0.000324751	0.000317057	0.000400978	0.000125313	5.28279e-05	7.25884e-05	0.000387859	0.00034219	0.000419303	0.000204344	0.000170269	0.000174417	2.64603e+06	2.47812e+06	2.97227e+06	1.01262e+06	434501	683004	3.27894e+06	2.76817e+06	2.68043e+06	1.78855e+06	1.26432e+06	1.44715e+06	132868	184380	278478	639133	190844	435915	1.55193e+06	1.3192e+06	2.76987e+06	2.06066e+06	1.53697e+06	1.44715e+06
AT2G35370.1	9	4	28.1063	glycine decarboxylase complex H	0.0941437	1.1279	0.0706776	3.84574e-05	0.000408497	3.40965e-05	0.000544124	2.69296e-05	4.4455e-05	4.39876e-05	0.000346564	0.000404607	0.00047432	4.05166e-05	3.11913e-05	3.05818e-05	0.000548783	0.000410374	0.000673215	219419	347461	326061	2.8005e+06	3.32783e+06	4.463e+06	342525	252324	195497	4.80331e+06	3.0472e+06	5.58572e+06	11017.9	25852.2	30549.3	1.76758e+06	1.46166e+06	2.84843e+06	162118	120248	202020	5.53407e+06	3.70433e+06	5.58572e+06
AT3G17390.1;AT1G02500.1;AT4G01850.1	5	4	14.0485	S-adenosylmethionine synthetase family protein	5.84409	6.90396	4.67452	0.000539973	9.23964e-05	7.82121e-05	0.000115514	0.000587663	0.000451036	0.00058122	6.94916e-05	0.000150577	5.71204e-05	0.000111758	7.0818e-05	5.20605e-05	0.000126082	7.33804e-05	0.00014708	4.7882e+06	3.5253e+06	4.30833e+06	561544	1.23847e+06	537461	944795	572887	332802	1.10355e+06	544880	1.22033e+06	240434	262293	403656	354429	543969	343025	447173	273016	343906	1.27144e+06	662385	1.22033e+06
AT4G31140.1;AT5G20870.1	5	4	13.8256	O-Glycosyl hydrolases family 17 protein	0.479787	0.0544788	0.651359	2.37843e-05	4.95726e-05	0.000436579	3.65148e-05	2.3726e-05	2.02877e-05	2.73392e-05	3.84319e-05	4.61957e-05	6.40901e-05	0.000329789	0.000479542	0.000500405	3.96874e-05	4.6131e-05	2.37261e-05	193316	158569	202653	310559	379953	603042	2.78802e+06	3.87929e+06	3.19888e+06	347371	342542	196857	9707.16	11798	18987	196015	166885	384880	1.31958e+06	1.84872e+06	3.30562e+06	400218	416412	196857
AT1G19670.1	5	4	15.3133	chlorophyllase 1	247.803	1.21899	7.87186	0.000847672	3.42075e-06	0.00069539	0.000107684	0.000831023	0.000726223	0.000985771	3.77028e-06	2.40583e-06	4.08614e-06	0.000582744	0.000897895	0.000605531	0.000146063	0.000138502	3.84866e-05	6.77107e+06	5.67617e+06	7.30709e+06	30466.7	19787.5	38447.6	4.92649e+06	7.26358e+06	3.87091e+06	1.27844e+06	1.02843e+06	319326	340002	422324	684616	19229.6	8691.18	24538.4	2.33172e+06	3.46155e+06	4.00007e+06	1.47294e+06	1.25022e+06	319326
AT3G58140.1	5	4	14.2006	phenylalanyl-tRNA synthetase class IIc family protein	9.27892	3.18327	6.36631	0.000138155	1.48892e-05	4.34005e-05	2.1701e-05	0.000165056	9.65043e-05	0.000152905	1.61909e-05	1.37944e-05	1.46822e-05	5.23681e-05	6.44655e-05	1.33678e-05	2.15717e-05	2.31393e-05	2.03921e-05	1.34486e+06	754279	1.13342e+06	130835	113457	138148	442718	521498	85455.1	188810	171819	169195	67530.6	56120.7	106192	82578.6	49833.1	88170.7	209539	248526	88306.3	217534	208872	169195
AT4G19170.1	5	4	14.7544	nine-cis-epoxycarotenoid dioxygenase 4	6.77909	1.24478	8.2735	0.0011397	0.00016812	0.000915579	0.000137753	0.00114784	0.00108479	0.00118647	0.0002192	0.000174109	0.00011105	0.000782057	0.000866967	0.00109771	0.000134306	0.000160408	0.000118545	9.35247e+06	8.47873e+06	8.79476e+06	1.7713e+06	1.43202e+06	1.0449e+06	6.61147e+06	7.01339e+06	7.01725e+06	1.17553e+06	1.1911e+06	983578	469624	630844	823999	1.11799e+06	628978	666891	3.12922e+06	3.34231e+06	7.25138e+06	1.35437e+06	1.44796e+06	983578
AT1G21680.1	5	4	10.9217	DPP6 N-terminal domain-like protein	0.171056	1.3474	0.601066	2.07724e-05	0.000121436	1.54166e-05	3.45593e-05	2.64215e-05	1.45714e-05	2.13243e-05	0.000123332	0.000160695	8.02809e-05	1.242e-05	1.77097e-05	1.61202e-05	3.35521e-05	3.51607e-05	3.4965e-05	215279	113890	158068	996616	1.32169e+06	755385	104998	143264	103050	293670	261083	290107	10810	8473.77	14809.7	629032	580518	482111	49695.7	68274	106488	338348	317386	290107
AT3G13930.1;AT1G54220.1	5	4	12.4032	Dihydrolipoamide acetyltransferase, long form protein	2.26019	1.22081	3.12573	0.000271208	0.000119993	0.000222153	8.67663e-05	0.000258912	0.000274153	0.000280558	0.000141028	0.000126468	9.24836e-05	0.000217242	0.000237603	0.000211614	0.000110801	5.83888e-05	9.11086e-05	2.10958e+06	2.14278e+06	2.07965e+06	1.13961e+06	1.04018e+06	870203	1.83656e+06	1.9221e+06	1.35276e+06	969808	433561	755935	105930	159430	194847	719286	456874	555391	869246	916001	1.3979e+06	1.11735e+06	527060	755935
AT4G23850.1	5	4	12.5287	AMP-dependent synthetase and ligase family protein	8.52587	0.570769	1.48902	6.17645e-05	7.24436e-06	0.000108213	4.14801e-05	5.02238e-05	6.11955e-05	7.38743e-05	6.33605e-06	7.79516e-06	7.60188e-06	0.000146682	0.000117749	6.02078e-05	4.15322e-05	5.0109e-05	3.2799e-05	409217	478305	547598	51200	64114	71528.2	1.24004e+06	952537	384884	363517	372080	272136	20548.4	35587.4	51305.6	32315.8	28160.5	45651.5	586915	453943	397726	418821	452320	272136
AT1G13060.1;AT1G13060.2;AT3G26340.1	5	4	13.4993	20S proteasome beta subunit E1	0.079026	0.0477102	0.184535	1.02694e-05	0.00012995	0.000215246	5.56502e-05	7.59664e-06	7.09599e-06	1.61156e-05	3.77862e-05	0.000136782	0.000215281	0.000212548	0.000246328	0.000186861	7.06753e-05	4.17532e-05	5.45221e-05	61896.4	55462.3	119458	305341	1.12501e+06	2.02564e+06	1.79687e+06	1.99269e+06	1.19453e+06	618597	310035	452374	3108.06	4126.57	11192.3	192721	494133	1.29283e+06	850463	949641	1.23438e+06	712708	376895	452374
AT5G59290.1;AT2G28760.2;AT2G47650.1;AT2G47650.2;AT3G46440.1;AT3G53520.1;AT3G53520.2;AT3G53520.3;AT3G53520.4;AT3G62830.1;AT5G59290.2	5	4	14.8222	UDP-glucuronic acid decarboxylase 3	1.47422	0.39935	2.38149	0.000142199	9.6457e-05	0.000356075	5.971e-05	0.000152568	0.000142282	0.000131746	8.89935e-05	0.00012278	7.75976e-05	0.00038838	0.000326758	0.000353088	5.04276e-05	6.3402e-05	6.53006e-05	1.2431e+06	1.11207e+06	976577	719134	1.00985e+06	730137	3.28335e+06	2.64333e+06	2.25715e+06	441375	470786	541804	62421.1	82741.8	91497.5	453894	443550	465996	1.55401e+06	1.25971e+06	2.33246e+06	508525	572312	541804
AT5G57870.1;AT5G57870.2	3	3	9.48664	MIF4G domain-containing protein / MA3 domain-containing protein	1.7197	6.79678	0.69027	1.69087e-05	9.83234e-06	2.48775e-06	2.44957e-05	1.19571e-05	1.5893e-05	2.28759e-05	1.53489e-05	8.18409e-06	5.96408e-06	1.89826e-06	1.14451e-06	4.42048e-06	2.17559e-05	1.50247e-05	3.67065e-05	97425.3	124220	169569	124030	67312.9	56117.7	16047.8	9258.58	28258.3	190422	111565	304557	4892.1	9242.35	15887.2	78283.9	29565.5	35816.1	7595.45	4412.29	29201.2	219392	135624	304557
AT3G56060.1	3	3	8.08999	Glucose-methanol-choline (GMC) oxidoreductase family protein	51.7237	12.4625	33.9754	0.000184848	3.57375e-06	1.48323e-05	5.44064e-06	0.000240499	0.000137586	0.000176459	3.24862e-06	5.13371e-06	2.33893e-06	2.35045e-05	1.33604e-05	7.63194e-06	4.96805e-06	4.08897e-06	7.26488e-06	1.95955e+06	1.07537e+06	1.30801e+06	26251.3	42224	22007.6	198706	108080	48787.9	43483.7	30362.3	60277.3	98396.8	80010.9	122550	16569	18545.8	14045.9	94047.7	51506.9	50415.7	50099.1	36910	60277.3
AT4G29120.1	3	3	10.7603	6-phosphogluconate dehydrogenase family protein	0	0	0	0	3.4778e-05	5.32937e-06	1.26874e-05	0	0	0	1.27961e-05	4.06897e-05	5.08483e-05	3.13897e-07	2.02488e-06	1.36493e-05	2.90074e-05	7.48943e-06	1.56539e-06	0	0	0	103402	334667	478446	2653.67	16380.4	87254.7	253892	55612.1	12988.2	0	0	0	65264	146994	305359	1255.99	7806.29	90165.9	292519	67605	12988.2
AT3G48110.1	3	3	7.24563	glycine-tRNA ligases	0.538853	0.195458	0.216627	6.91832e-06	1.2839e-05	3.53954e-05	3.19366e-05	3.89247e-06	1.10219e-05	5.8406e-06	3.13124e-06	1.8377e-05	1.70087e-05	4.03153e-05	3.26271e-05	3.32437e-05	3.37198e-05	5.7286e-05	4.80396e-06	31715.4	86147.2	43293.9	25302.8	151148	160040	340824	263939	212514	295138	425373	39858.9	1592.55	6409.62	4056.29	15970.3	66387.8	102142	161313	125783	219604	340039	517105	39858.9
AT5G48180.1	3	3	7.0681	nitrile specifier protein 5	3.37134	125.594	42.1815	3.55755e-05	1.05523e-05	2.83258e-07	8.43391e-07	3.77371e-05	3.56587e-05	3.33307e-05	1.04512e-05	8.42779e-06	1.2778e-05	3.66959e-07	1.32644e-07	3.50171e-07	1.29778e-06	6.9115e-08	1.16327e-06	307477	278709	247066	84453.8	69317.3	120232	3102.26	1073.04	2238.5	11359.1	513.207	9651.78	15439.6	20736.8	23148.1	53304.5	30445.9	76735.6	1468.3	511.368	2313.19	13087.2	623.882	9651.78
AT4G13360.1	3	3	8.46324	ATP-dependent caseinolytic (Clp) protease/crotonase family protein	0.0277905	0.0792812	0.0354483	1.87239e-06	6.73753e-05	2.36171e-05	5.28204e-05	6.18612e-07	2.73534e-06	2.26323e-06	1.42256e-05	0.000106606	8.12945e-05	2.09394e-05	2.84423e-05	2.14696e-05	7.36722e-05	7.65124e-05	8.27656e-06	5040.37	21379.4	16776.4	114954	876816	764922	177021	230086	137247	644827	568136	68671.3	253.097	1590.7	1571.81	72555.1	385119	488197	83784.3	109650	141826	742929	690656	68671.3
AT1G71040.1	3	3	8.80399	Cupredoxin superfamily protein	3.44471	0.584084	0.781628	3.14048e-05	9.11682e-06	5.37676e-05	4.01786e-05	5.02218e-06	5.41305e-05	3.50616e-05	2.0483e-07	1.7521e-05	9.62459e-06	2.58917e-05	3.91231e-05	9.62879e-05	5.07502e-05	6.37896e-05	5.99612e-06	40920.1	423085	259896	1655.18	144108	90560.4	218888	316489	615530	444199	473664	49750.3	2054.76	31478.8	24350.2	1044.7	63295.7	57798.5	103600	150826	636067	511778	575811	49750.3
AT5G10920.1	3	3	9.25616	L-Aspartase-like family protein	0.0695435	0.289946	0.110975	2.70019e-06	3.88273e-05	9.31273e-06	2.43314e-05	1.13481e-06	3.43583e-06	3.52992e-06	4.19704e-06	3.76448e-05	7.46401e-05	8.53477e-06	1.23911e-05	7.01232e-06	2.96222e-05	3.72087e-05	6.16333e-06	9246.27	26854.5	26165.8	33915.3	309623	702309	72152.6	100239	44827	259273	276290	51137.6	464.291	1998.06	2451.53	21406.2	135994	448236	34150	47769.9	46322.6	298718	335873	51137.6
AT3G51890.1;AT2G20760.1	3	3	5.62825	Clathrin light chain protein	369.438	0.298289	2.06377	1.62609e-05	4.40153e-08	5.4514e-05	7.87922e-06	1.34956e-05	1.34261e-05	2.18611e-05	1.88358e-08	1.1321e-07	0	5.50388e-05	4.61194e-05	6.23837e-05	8.30307e-06	4.68859e-06	1.0646e-05	109960	104938	162047	152.207	931.135	0	465296	373086	398794	72673.9	34814.8	88330.6	5521.54	7807.74	15182.5	96.0685	408.977	0	220225	177799	412100	83730.3	42322.6	88330.6
AT5G45890.1	3	3	10.1683	senescence-associated gene 12	0.349917	8.05466	36.4964	6.61608e-05	0.000189075	8.21398e-06	1.8128e-06	8.38062e-05	4.46403e-05	7.00358e-05	0.00022157	0.000218788	0.000126868	8.21571e-06	8.18365e-06	8.24257e-06	2.80503e-06	5.65553e-07	2.06782e-06	682842	348909	519145	1.79045e+06	1.7995e+06	1.19373e+06	69455.2	66202.2	52691.4	24551.5	4199.46	17156.8	34288.2	25959.9	48639.8	1.13008e+06	790384	761878	32873.3	31549.5	54449.5	28286.7	5105.09	17156.8
AT4G39660.1	3	3	6.10137	alanine:glyoxylate aminotransferase 2	0.311432	4.51225	0.415648	6.4289e-06	2.0643e-05	1.42477e-06	1.54672e-05	6.65954e-06	9.21831e-06	3.40884e-06	1.71142e-05	1.95653e-05	2.52495e-05	1.88829e-06	1.23955e-06	1.14646e-06	1.38556e-05	1.01884e-05	2.23576e-05	54261.1	72050.4	25268.3	138296	160922	237580	15963.5	10027.4	7328.83	121273	75652.8	185502	2724.66	5360.78	2367.44	87287.9	70680.8	151631	7555.57	4778.7	7573.36	139723	91967.5	185502
AT5G67360.1	3	3	9.2267	Subtilase family protein	0.0761112	0.387436	0.120574	7.97606e-06	0.000104795	2.05868e-05	6.61507e-05	5.31999e-06	7.52154e-06	1.10867e-05	0.000101388	4.45511e-05	0.000168446	1.27382e-05	8.11648e-06	4.09057e-05	9.13664e-05	7.00819e-05	3.70037e-05	43346.6	58788.5	82180.6	819288	366426	1.58495e+06	107689	65658.8	261494	799699	520387	307022	2176.6	4374.04	7699.67	517108	160943	1.01157e+06	50969.2	31290.5	270218	921363	632609	307022
AT3G55040.1	3	3	10.082	glutathione transferase lambda 2	0.787927	6.79541	1.26948	6.12809e-05	7.77748e-05	9.01798e-06	4.82724e-05	2.10077e-05	8.66547e-05	7.61803e-05	5.84639e-05	8.08315e-05	9.40289e-05	8.71629e-06	1.2212e-05	6.12565e-06	5.78118e-05	4.8879e-05	3.81264e-05	171168	677294	564691	472432	664827	884743	73687.1	98789.9	39158.8	506007	362947	316338	8595.01	50392.8	52907.1	298184	292008	564671	34876.2	47079.5	40465.4	582989	441217	316338
AT1G32080.1	3	3	11.6189	membrane protein, putative	44.3567	0.621214	0.0927623	1.01438e-05	2.28688e-07	1.6329e-05	0.000109353	6.2212e-07	1.72006e-05	1.26087e-05	3.88002e-07	1.85933e-07	1.12128e-07	7.70165e-06	1.19858e-05	2.92997e-05	0.000168279	0.000106874	5.29055e-05	5068.96	134440	93462.8	3135.35	1529.27	1055.04	65109.4	96959.7	187301	1.47289e+06	793584	438961	254.532	10002.8	8756.72	1978.93	671.692	673.36	30816.4	46207.3	193550	1.69697e+06	964722	438961
AT1G14150.1;AT1G14150.2	3	3	8.57828	PsbQ-like 2	37.1445	10.2316	8.18038	0.000122254	3.29131e-06	1.19486e-05	1.49448e-05	0.000141478	8.83931e-05	0.000136891	4.64305e-06	4.26629e-06	9.64581e-07	1.3261e-05	7.88137e-06	1.47035e-05	9.01292e-06	2.0948e-05	1.48733e-05	1.15274e+06	690882	1.01471e+06	37519.3	35089.6	9076	112108	63756.9	93993.7	78887.1	155548	123405	57883.6	51403.7	95070.4	23681	15412.2	5792.59	53061	30384.1	97129.8	90888.7	189092	123405
AT1G09830.1	3	3	9.05735	Glycinamide ribonucleotide (GAR) synthetase	0.0211905	0.101368	0.0438775	5.54276e-07	2.61568e-05	5.46795e-06	1.26324e-05	8.27659e-07	5.55613e-07	2.79556e-07	8.9326e-07	4.10289e-05	3.65482e-05	4.7389e-06	1.02448e-05	1.4201e-06	1.94178e-05	1.56337e-05	2.84549e-06	6743.66	4342.68	2072.23	7218.21	337456	343892	40062.4	82876.4	9078.1	169958	116087	23609.2	338.626	323.109	194.151	4555.9	148219	219482	18961.6	39495.7	9380.99	195815	141121	23609.2
AT4G35100.1	4	3	18.6677	plasma membrane intrinsic protein 3	108.064	1.55494	15.2039	0.00127548	1.18029e-05	0.000820273	8.38914e-05	0.00146125	0.000967589	0.00139759	1.66379e-05	1.48574e-05	3.91343e-06	0.00115899	0.000753282	0.000548551	0.000125716	4.94404e-05	7.65179e-05	1.19061e+07	7.56268e+06	1.03597e+07	134447	122200	36822.6	9.79802e+06	6.09373e+06	3.50667e+06	1.10035e+06	367115	634875	597849	562687	970624	84858.7	53673.4	23501.3	4.63742e+06	2.90404e+06	3.62367e+06	1.26775e+06	446285	634875
AT3G04720.1	3	3	10.9395	pathogenesis-related 4	0.0118233	0.270045	0.846339	2.14744e-05	0.00181627	7.95215e-05	2.53732e-05	2.52269e-05	2.01458e-05	1.90504e-05	0.00157883	0.00235296	0.00151702	6.3766e-05	0.000104925	6.98735e-05	1.48296e-05	3.79984e-05	2.32916e-05	205545	157459	141213	1.27581e+07	1.93527e+07	1.42741e+07	539074	848799	446673	129799	282154	193252	10321.2	11715.5	13230.5	8.0525e+06	8.5002e+06	9.11018e+06	255145	404505	461576	149546	343001	193252
AT1G74470.1	3	3	9.55291	Pyridine nucleotide-disulphide oxidoreductase family protein	16.4373	6.3778	1.91912	0.000118817	7.22852e-06	1.86298e-05	6.19124e-05	9.74e-05	0.00010192	0.000157132	6.07271e-06	8.49669e-06	7.11616e-06	8.16434e-06	1.81999e-05	2.95252e-05	4.22315e-05	0.000117152	2.63534e-05	793603	796609	1.16475e+06	49072.1	69884	66957.9	69021	147229	188743	369638	869904	218656	39849.9	59270.2	109128	30972.7	30694.8	42734.7	32667.8	70163.9	195040	425874	1.0575e+06	218656
AT1G79600.1	3	3	8.61838	Protein kinase superfamily protein	72.9158	80.8345	16.3783	9.65911e-05	1.32469e-06	1.19492e-06	5.8975e-06	9.23718e-05	6.80146e-05	0.000129387	8.70308e-07	6.9745e-07	2.40632e-06	7.0001e-07	7.373e-07	2.14746e-06	8.13608e-06	3.37983e-06	6.17658e-06	752634	531603	959089	7032.74	5736.42	22641.7	5917.85	5964.44	13727.9	71212.4	25096.6	51247.6	37792.7	39552.9	89859	4438.84	2519.58	14450.7	2800.93	2842.43	14185.9	82046.4	30508.7	51247.6
AT3G56090.1	3	3	7.49369	ferritin 3	0.44878	0.0243102	0.523755	3.51565e-06	7.83379e-06	0.000144616	6.7124e-06	3.8205e-06	2.35678e-06	4.36967e-06	4.22448e-06	8.31904e-06	1.09578e-05	0.000122245	0.000197586	0.000114017	9.95577e-06	6.65831e-06	3.52311e-06	31128.9	18420.6	32390.5	34136.9	68422.8	103105	1.03346e+06	1.59839e+06	728867	87139.5	49440.7	29231.5	1563.1	1370.55	3034.73	21546.1	30053	65805.1	489137	761730	753185	100397	60102.7	29231.5
AT5G52310.1	3	3	9.14915	low-temperature-responsive protein 78 (LTI78) / desiccation-responsive protein 29A (RD29A)	3.12646	0.104088	0.0978622	6.97869e-06	2.23214e-06	6.70458e-05	7.13114e-05	7.28078e-06	9.00682e-06	4.64847e-06	2.0557e-06	2.28723e-06	2.35348e-06	5.8395e-05	9.68124e-05	4.59299e-05	9.14552e-05	6.8458e-05	5.40212e-05	59322.9	70397.4	34457.1	16611.6	18812.1	22144.5	493669	783170	293611	800476	508329	448218	2978.83	5237.79	3228.36	10484.7	8262.76	14133.4	233654	373229	303408	922258	617951	448218
AT5G17990.1	3	3	9.57798	tryptophan biosynthesis 1	8.77399	2.98606	7.85363	7.25363e-05	8.2672e-06	2.42917e-05	9.23603e-06	4.99502e-05	7.7378e-05	9.02809e-05	1.95669e-06	4.31591e-06	1.8529e-05	2.41357e-05	3.78022e-05	1.09371e-05	2.16067e-05	4.84912e-06	1.25232e-06	406988	604787	669213	15811.5	35497.7	174344	204042	305803	69916.3	189116	36006.7	10390.6	20436.4	44998	62699.9	9979.73	15591.5	111272	96573.6	145734	72249	217887	43771.7	10390.6
AT5G48960.1	3	3	7.96617	HAD-superfamily hydrolase, subfamily IG, 5'-nucleotidase	0.425445	0.783951	0.465922	1.51529e-05	3.56166e-05	1.93289e-05	3.25224e-05	1.2024e-05	1.20244e-05	2.14103e-05	4.1631e-05	2.70111e-05	3.82077e-05	1.03714e-05	3.98899e-05	7.72533e-06	4.83916e-05	3.58177e-05	1.33579e-05	97970.3	93982.5	158705	336409	222162	359507	87679.3	322692	49384.9	423556	265961	110831	4919.47	6992.59	14869.4	212331	97579.2	229449	41498.8	153783	51032.6	487994	323316	110831
AT5G49760.1	3	3	5.89659	Leucine-rich repeat protein kinase family protein	0.306249	0.0482524	0.214926	2.87355e-06	9.38307e-06	5.95526e-05	1.337e-05	2.06642e-07	5.38429e-06	3.02973e-06	1.32769e-06	5.94378e-06	2.08777e-05	2.96762e-05	4.44544e-05	0.000104527	7.4377e-06	2.26425e-05	1.00297e-05	1683.69	42083.7	22458.1	10728.7	48886.7	196444	250881	359617	668200	65099.7	168130	83217.3	84.5447	3131.15	2104.14	6771.64	21472.2	125377	118742	171380	690495	75003.7	204388	83217.3
AT3G59780.1	3	3	8.66853	Rhodanese/Cell cycle control phosphatase superfamily protein	5.98235	2.61007	0.0950349	3.06731e-06	5.12726e-07	1.17518e-06	3.22756e-05	2.71319e-06	3.04386e-06	3.44487e-06	9.98631e-07	4.89853e-07	4.96947e-08	1.4176e-06	6.53846e-07	1.4541e-06	6.44719e-05	2.98738e-05	2.48104e-06	22106.7	23790.9	25535.4	8069.68	4028.97	467.591	11984.3	5289.33	9295.46	564301	221825	20585.4	1110.06	1770.11	2392.46	5093.33	1769.62	298.431	5672.21	2520.69	9605.6	650152	269663	20585.4
AT4G04910.1	3	3	8.87294	AAA-type ATPase family protein	27.0937	2.30484	5.59133	8.228e-05	3.03687e-06	3.56988e-05	1.47156e-05	6.03586e-05	8.60732e-05	0.000100408	2.32884e-06	2.46036e-06	4.32142e-06	3.90764e-05	4.13818e-05	2.66383e-05	2.67318e-05	1.53994e-05	2.01571e-06	491794	672749	744282	18818.8	20236.1	40661.4	330350	334761	170288	233974	114347	16724.5	24694.9	50054.6	69733.3	11877.8	8888.19	25951.4	156356	159534	175969	269570	139006	16724.5
AT5G53480.1	3	3	7.82873	ARM repeat superfamily protein	5.89546	0.922526	2.021	3.56628e-05	6.04921e-06	3.86578e-05	1.76462e-05	3.01284e-05	3.36292e-05	4.3231e-05	1.30819e-06	1.3073e-06	1.55321e-05	2.95681e-05	4.92248e-05	3.71806e-05	1.57952e-05	3.17295e-05	5.41382e-06	245482	262846	320452	10571.2	10752.4	146146	249967	398207	237680	138250	235604	44918.8	12326.6	19556.6	30023.8	6672.19	4722.71	93275	118310	189770	245611	159283	286413	44918.8
AT3G19820.1	3	3	7.91982	cell elongation protein / DWARF1 / DIMINUTO (DIM)	14.9114	1.37797	6.5643	0.000109527	7.34519e-06	7.94844e-05	1.66853e-05	8.64274e-05	0.000101021	0.000141133	1.10286e-05	6.85921e-06	4.1478e-06	0.000106823	8.32195e-05	4.84106e-05	1.26035e-05	2.70442e-05	1.04081e-05	704199	789578	1.04616e+06	89119.1	56416	39027.8	903077	673210	309470	110314	200814	86357.2	35360.6	58747	98017	56249.1	24779.3	24908.8	427428	320826	319795	127097	244120	86357.2
AT2G07707.1	3	3	6.88595	Plant mitochondrial ATPase, F0 complex, subunit 8 protein	110.355	0.522524	2.03441	0.000122227	1.10758e-06	0.000233916	6.00797e-05	0.000101222	9.08158e-05	0.000174643	1.34816e-06	1.21516e-06	7.59429e-07	0.000302762	0.000175581	0.000223406	5.41516e-05	3.7543e-05	8.85446e-05	824740	709817	1.29456e+06	10894.1	9994.53	7145.68	2.55954e+06	1.42037e+06	1.42815e+06	473971	278772	734661	41413.4	52812.6	121290	6876.02	4389.85	4560.6	1.21143e+06	676895	1.4758e+06	546079	338890	734661
AT5G44130.1	3	3	9.81319	FASCICLIN-like arabinogalactan protein 13 precursor	0.128914	0.0146233	0.124886	1.25827e-05	9.76057e-05	0.000860458	0.000100754	9.3243e-06	1.28775e-05	1.55464e-05	0.00011219	8.66914e-05	9.39352e-05	0.000372913	0.000411391	0.00179707	8.12702e-05	0.000135654	8.53364e-05	75973.2	100651	115239	906583	713024	883862	3.15259e+06	3.32797e+06	1.14879e+07	711331	1.00729e+06	708043	3814.91	7488.71	10796.9	572206	313178	564108	1.49213e+06	1.58598e+06	1.18712e+07	819550	1.22451e+06	708043
AT1G78830.1	3	3	8.99041	Curculin-like (mannose-binding) lectin family protein	0.221329	0.991926	1.60895	5.55511e-05	0.000250988	5.60032e-05	3.45263e-05	6.88642e-05	5.70354e-05	4.07537e-05	0.000153833	0.000234635	0.000364497	6.74383e-05	5.91239e-05	4.14474e-05	5.38034e-05	3.49181e-05	1.48574e-05	561097	445789	302089	1.24309e+06	1.92984e+06	3.42965e+06	570121	478287	264957	470923	259281	123273	28174.8	33168.1	28303.4	784598	847632	2.18891e+06	269839	227933	273797	542567	315196	123273
AT3G03960.1	3	3	8.31014	TCP-1/cpn60 chaperonin family protein	8.52497	6.85461	5.93073	0.000208257	2.44291e-05	3.0382e-05	3.51148e-05	0.000233833	0.000153532	0.000237405	2.19125e-05	3.19938e-05	1.93808e-05	4.48784e-05	3.0134e-05	1.61336e-05	3.73765e-05	2.56208e-05	4.23472e-05	1.90524e+06	1.20001e+06	1.75978e+06	177070	263145	182359	379400	243771	103136	327144	190245	351358	95669.5	89284.5	164878	111761	115580	116387	179571	116172	106577	376915	231272	351358
AT5G17710.1;AT5G17710.2	3	3	8.40518	Co-chaperone GrpE family protein	0.00530384	0.215301	0.00789496	2.91245e-07	5.4912e-05	1.35273e-06	3.68899e-05	4.44274e-07	0	4.2946e-07	7.3258e-05	6.91043e-05	2.23737e-05	8.18806e-07	4.78669e-08	3.19152e-06	3.30953e-05	1.16946e-05	6.58799e-05	3619.89	0	3183.4	591980	568372	210520	6922.15	387.222	20402.1	289672	86837.1	546611	181.769	0	298.259	373639	249643	134360	3276.27	184.535	21082.8	333741	105564	546611
AT3G12260.1	3	3	6.62442	LYR family of Fe/S cluster biogenesis protein	2.37499	0.10258	0.816446	1.9428e-05	8.18027e-06	0.000189394	2.37959e-05	1.61573e-05	2.02008e-05	2.19261e-05	8.20033e-06	8.36756e-06	7.97292e-06	0.000128608	0.000153358	0.000286217	2.50983e-05	2.92087e-05	1.70806e-05	131647	157890	162528	66264.8	68821.9	75019.3	1.08725e+06	1.2406e+06	1.82967e+06	219677	216886	141719	6610.53	11747.5	15227.6	41824.2	30228.3	47879.7	514595	591224	1.89072e+06	253098	263658	141719
AT1G55210.1;AT3G13660.1	3	3	7.31263	Disease resistance-responsive (dirigent-like protein) family protein	2.41823	1.73281	1.46795	0.000114951	4.75352e-05	6.63381e-05	7.83072e-05	0.000120331	0.000129115	9.54074e-05	2.93771e-05	6.09894e-05	5.2239e-05	4.54041e-05	6.15604e-05	9.20496e-05	5.8829e-05	9.35145e-05	8.25779e-05	980440	1.00916e+06	707213	237389	501628	491531	383845	497997	588436	514911	694384	685155	49231.7	75085	66260.3	149832	220328	313711	181674	237326	608070	593247	844130	685155
AT2G27860.1;AT1G08200.1	3	3	6.37031	UDP-D-apiose/UDP-D-xylose synthase 1	0.479391	1.76243	0.871105	3.42893e-05	7.15268e-05	1.94557e-05	3.9363e-05	4.13465e-05	3.30401e-05	2.84813e-05	2.61527e-05	8.81117e-05	0.000100316	2.29811e-05	1.27527e-05	2.26333e-05	4.69951e-05	3.16421e-05	3.94517e-05	336886	258242	211119	211333	724705	943901	194281	103164	144686	411332	234956	327334	16916.4	19214	19780.2	133387	318308	602427	91953.5	49163.9	149513	473911	285625	327334
AT3G53740.2;AT2G37600.1;AT3G53740.1;AT5G02450.1	3	3	7.98277	Ribosomal protein L36e family protein	2.53099	0.0239493	0.235952	1.32554e-06	5.23725e-07	5.53479e-05	5.61787e-06	1.05602e-06	8.22277e-07	2.09833e-06	2.38268e-07	7.61822e-08	1.25672e-06	5.16732e-05	4.64378e-05	6.79327e-05	1.55418e-05	3.92017e-07	9.19828e-07	8604.35	6426.93	15554	1925.39	626.587	11824.9	436843	375662	434266	136032	2910.89	7631.89	432.058	478.183	1457.29	1215.24	275.213	7547	206759	179026	448756	156727	3538.63	7631.89
AT4G26900.1	3	3	9.46179	HIS HF	3.86445	1.11099	2.88777	9.33314e-05	2.41512e-05	8.40071e-05	3.23195e-05	8.12199e-05	0.000102464	9.63105e-05	1.78844e-05	2.29108e-05	3.16585e-05	0.000104022	0.000112581	3.54179e-05	2.02302e-05	4.64433e-05	3.02852e-05	661770	800858	713908	144520	188438	297883	879396	910735	226413	177068	344860	251278	33230	59586.3	66887.5	91216.2	82766.6	190118	416220	434022	233967	204007	419230	251278
AT3G62360.1	3	3	8.44005	Carbohydrate-binding-like fold	188.272	6.69935	18.2068	0.000187934	9.98208e-07	2.80526e-05	1.03222e-05	0.000226901	0.000141665	0.000195237	9.57184e-07	1.54107e-06	4.96367e-07	2.84089e-05	1.88803e-05	3.68688e-05	1.22503e-05	6.11694e-06	1.25993e-05	1.84876e+06	1.10725e+06	1.44721e+06	7734.76	12675.1	4670.45	240167	152733	235687	107223	45420.8	104538	92833.5	82383.1	135592	4881.93	5567.21	2980.83	113672	72786.8	243551	123536	55216	104538
AT5G20080.1	3	3	6.75373	FAD/NAD(P)-binding oxidoreductase	2.08443	4.3334	6.76943	0.000273294	0.000131112	6.30669e-05	4.03718e-05	0.00026904	0.000312652	0.000238191	0.000127557	0.000164411	0.000101368	7.17667e-05	4.29968e-05	7.44372e-05	3.96646e-05	3.50545e-05	4.63964e-05	2.1921e+06	2.44369e+06	1.7656e+06	1.03075e+06	1.35226e+06	953802	606712	347825	475847	347170	260294	384955	110074	181818	165423	650579	593945	608747	287158	165760	491723	399988	316427	384955
AT4G13430.1	3	3	11.7916	isopropyl malate isomerase large subunit 1	0.522378	1.56781	1.09549	6.6229e-05	0.000126784	4.22429e-05	6.04562e-05	6.6895e-05	8.39298e-05	4.78622e-05	9.14523e-05	0.000121246	0.000167652	5.49147e-05	5.21923e-05	1.96217e-05	8.57913e-05	4.13198e-05	5.42574e-05	545052	655996	354781	739004	997233	1.57749e+06	464247	422213	125434	750902	306817	450178	27369.2	48808.1	33240.2	466435	438009	1.0068e+06	219729	201211	129619	865142	372982	450178
AT3G56190.1;AT3G56190.2;AT3G56450.1	3	3	10.8439	alpha-soluble NSF attachment protein 2	11.953	1.52165	8.298	0.000371715	3.10981e-05	0.000244285	4.47957e-05	0.000382654	0.000329764	0.000402726	2.12505e-05	2.28947e-05	4.91489e-05	0.000297912	0.000305497	0.000129446	5.02746e-05	3.5076e-05	4.90365e-05	3.11782e+06	2.57744e+06	2.98523e+06	171720	188305	462456	2.51853e+06	2.47134e+06	827498	440037	260454	406859	156558	191769	279693	108384	82708.3	295154	1.19203e+06	1.17774e+06	855107	506982	316621	406859
AT3G27430.2;AT3G27430.1;AT3G27430.3;AT5G40580.1;AT5G40580.3	3	3	7.45767	N-terminal nucleophile aminohydrolases (Ntn hydrolases) superfamily protein	0.0660723	0.0635801	0.339816	4.30013e-06	6.50823e-05	6.76333e-05	1.26543e-05	5.49126e-06	2.36462e-06	5.04453e-06	6.62781e-05	8.74795e-05	4.14892e-05	6.58628e-05	6.0004e-05	7.70332e-05	4.04022e-06	1.36944e-05	2.02283e-05	44742.1	18481.9	37392.9	535576	719506	390383	556801	485407	492442	35362.7	101687	167836	2246.67	1375.11	3503.42	338039	316025	249155	263535	231326	508872	40742.6	123616	167836
AT3G09500.1;AT3G55170.1	3	3	6.6388	Ribosomal L29 family protein	2.35754	0.0204247	15.8749	1.6611e-06	7.04592e-07	8.13283e-05	1.04637e-07	1.64508e-06	9.47692e-07	2.39054e-06	1.60061e-06	4.10954e-07	1.02212e-07	0.000106932	6.05617e-05	7.64912e-05	5.05594e-08	1.15894e-07	1.47458e-07	13403.9	7407.17	17720.1	12934.1	3380.04	961.745	903998	489918	488978	442.529	860.56	1223.47	673.061	551.116	1660.23	8163.6	1484.6	613.816	427864	233476	505292	509.854	1046.14	1223.47
AT5G03350.1	3	3	10.3629	Legume lectin family protein	0.953865	20.3234	2.01586	0.000274154	0.000287414	1.34896e-05	0.000135999	0.000349824	0.000212112	0.000260527	0.00036926	0.000248362	0.00024462	1.07518e-05	8.87974e-06	2.08372e-05	0.000119663	0.000155131	0.000133203	2.85032e+06	1.65787e+06	1.93117e+06	2.98389e+06	2.04274e+06	2.3017e+06	90895.3	71833.2	133204	1.04737e+06	1.15191e+06	1.1052e+06	143126	123351	180935	1.88334e+06	897223	1.46901e+06	43020.9	34233	137648	1.20671e+06	1.40032e+06	1.1052e+06
AT4G29840.1	3	3	8.90425	Pyridoxal-5'-phosphate-dependent enzyme family protein	0.786086	1.21968	1.63949	4.73899e-05	6.02859e-05	3.88546e-05	2.89053e-05	3.81516e-05	4.75368e-05	5.64814e-05	4.79483e-05	4.73573e-05	8.55522e-05	4.53837e-05	4.58949e-05	2.5285e-05	4.08781e-05	1.80449e-05	2.77927e-05	310855	371548	418672	387458	389507	804984	383672	371270	161637	357792	133991	230598	15609.2	27644.4	39226.2	244551	171081	513766	181593	176933	167030	412226	162886	230598
AT2G26740.1;AT2G26750.1	3	3	7.39415	soluble epoxide hydrolase	0.120757	0.338169	0.133428	6.40542e-06	5.30441e-05	1.89415e-05	4.80067e-05	5.27866e-06	6.20324e-06	7.73437e-06	6.56233e-05	5.12353e-05	4.22737e-05	2.3204e-05	1.87114e-05	1.4909e-05	5.95178e-05	3.45659e-05	4.99365e-05	43009.9	48484.6	57331.5	530285	421403	397764	196166	151367	95307.1	520939	256666	414327	2159.69	3607.4	5371.51	334699	185090	253866	92845.5	72135.9	98487	600193	312016	414327
AT5G39730.1	3	3	7.6042	AIG2-like (avirulence induced gene) family protein	0.440708	0.714845	3.31918	4.31168e-05	9.78353e-05	6.03162e-05	1.29902e-05	2.34455e-05	6.00909e-05	4.5814e-05	6.0254e-05	0.000162479	7.07728e-05	1.87529e-05	6.28739e-05	9.93219e-05	3.61221e-06	1.46562e-05	2.07022e-05	191031	469671	339599	486898	1.33637e+06	665921	158536	508623	634925	31616.5	108828	171768	9592.39	34945	31817.8	307314	586965	425012	75035.4	242390	656109	36426.5	132297	171768
AT5G08380.1	3	3	6.04461	alpha-galactosidase 1	0.211007	1.12746	0.513478	5.00233e-06	2.3707e-05	4.43682e-06	9.74205e-06	3.82833e-06	6.73549e-06	4.44316e-06	1.30545e-05	3.31186e-05	2.49477e-05	4.61718e-06	4.80796e-06	3.88531e-06	1.74539e-05	5.77958e-06	5.99269e-06	31192.8	52644.6	32935.2	105490	272396	234740	39033.4	38894.3	24837.3	152768	42915.8	49721.8	1566.31	3916.92	3085.77	66582	119643	149818	18474.6	18535.5	25665.9	176009	52170.7	49721.8
AT5G20890.1	3	3	9.73689	TCP-1/cpn60 chaperonin family protein	3.29526	1.65034	2.061	0.000100453	3.0484e-05	6.0868e-05	4.874e-05	6.92523e-05	0.000116664	0.000115442	2.36752e-05	4.13872e-05	2.63898e-05	6.60978e-05	6.64322e-05	5.00738e-05	3.61794e-05	7.41522e-05	3.58883e-05	564259	911848	855724	191313	340403	248308	558788	537408	320102	316666	550611	297768	28333.6	67844.3	80174.6	120751	149514	158478	264475	256108	330782	364842	669352	297768
AT5G65010.1;AT5G10240.1;AT5G10240.2;AT5G65010.2	3	3	9.83648	asparagine synthetase 2	65.0156	5.20702	91.7582	0.000263819	4.05778e-06	5.0666e-05	2.87515e-06	0.000300717	0.000278368	0.000212372	4.38432e-06	3.53405e-06	4.25496e-06	6.29503e-05	5.25314e-05	3.65164e-05	3.89274e-06	2.62418e-06	2.10854e-06	2.4502e+06	2.17573e+06	1.57422e+06	35428.6	29067	40036.1	532179	424956	233435	34071.9	19485.6	17494.7	123034	161881	147492	22361.4	12766.9	25552.3	251881	202518	241223	39255.4	23687.7	17494.7
AT5G08740.1	3	3	8.71482	NAD(P)H dehydrogenase C1	79.0582	15.6518	11.6068	0.000280026	3.54203e-06	1.7891e-05	2.41262e-05	0.000325284	0.000245248	0.000269548	4.06146e-06	1.5834e-06	4.98122e-06	2.31053e-05	1.83235e-05	1.2244e-05	2.24206e-05	2.34139e-05	2.6544e-05	2.65037e+06	1.91686e+06	1.99804e+06	32819.7	13023.2	46869.7	195332	148229	78271.3	196240	173858	220238	133085	142620	187201	20714.7	5720.11	29913.7	92450.8	70640.3	80882.8	226095	211351	220238
AT4G14040.1	3	3	7.96886	selenium-binding protein 2	0.278663	2.35178	2.84473	2.89662e-05	0.000103947	1.23167e-05	1.01824e-05	3.06077e-05	3.50586e-05	2.12323e-05	0.000147392	0.000109011	5.54393e-05	1.56217e-05	1.01313e-05	1.11972e-05	6.03719e-06	5.88736e-06	1.86226e-05	249388	274018	157386	1.19104e+06	896596	521643	132065	81957.6	71579.5	52841.5	43716.1	154514	12522.7	20387.8	14745.8	751744	393807	332929	62506.6	39057.9	73967.7	60880.6	53143.5	154514
AT2G19760.1	3	3	9.28273	profilin 1	0.0508668	0.0608257	0.238153	8.89025e-06	0.000174775	0.000146159	3.73301e-05	6.21921e-06	8.43623e-06	1.20153e-05	0.000148366	0.000140747	0.000235213	0.000158435	0.000156015	0.000124029	5.05259e-05	3.72149e-05	2.42493e-05	50673.3	65937.7	89064.4	1.19891e+06	1.15762e+06	2.21318e+06	1.3394e+06	1.26209e+06	792866	442236	276336	201199	2544.51	4905.97	8344.62	756713	508457	1.41252e+06	633941	601465	819320	509517	335929	201199
AT3G63540.1	3	3	10.1382	Mog1/PsbP/DUF1795-like photosystem II reaction center PsbP family protein	0.0256327	0.369081	0.074423	6.08942e-06	0.000237564	1.64989e-05	8.18217e-05	3.97771e-06	8.1524e-06	6.13815e-06	2.50643e-05	0.000359823	0.000327805	2.88001e-06	1.46645e-05	3.19521e-05	0.000132379	9.96958e-05	1.33909e-05	32409.9	63719.2	45499.4	202538	2.95949e+06	3.08441e+06	24347.5	118629	204257	1.15867e+06	740282	111105	1627.43	4740.91	4262.93	127836	1.29988e+06	1.96857e+06	11523.7	56534.2	211072	1.33494e+06	899926	111105
AT4G29680.1	3	3	11.0087	Alkaline-phosphatase-like family protein	0.0110979	0.223704	0.0350876	1.50875e-06	0.000135949	6.74442e-06	4.29996e-05	5.4601e-07	1.40064e-06	2.57961e-06	2.84679e-05	0.000226054	0.000153325	2.49432e-06	2.78383e-06	1.49551e-05	7.44777e-05	4.81107e-05	6.41041e-06	4448.82	10947.4	19121.5	230042	1.85926e+06	1.44267e+06	21086.9	22520	95602	651878	357242	53187.7	223.392	814.52	1791.53	145195	816632	920761	9980.45	10732.2	98791.7	751053	434282	53187.7
AT3G62120.1	3	3	7.47639	Class II aaRS and biotin synthetases superfamily protein	8.56733	4.03103	8.58594	0.000175268	2.04578e-05	4.34799e-05	2.04134e-05	0.000199667	0.000176554	0.000149584	1.86621e-05	1.70036e-05	2.57076e-05	5.9074e-05	4.70798e-05	2.42857e-05	2.40854e-05	1.49504e-05	2.22045e-05	1.62686e+06	1.37995e+06	1.1088e+06	150804	139852	241890	499409	380856	155249	210812	111013	184232	81691.1	102672	103886	95182.7	61426.3	154382	236371	181501	160429	242884	134953	184232
AT5G37360.1	3	3	8.78012	unknown protein; FUNCTIONS IN: molecular_function unknown; INVOLVED IN: biological_process unknown; LOCATED IN: chloroplast thylakoid membrane, chloroplast; EXPRESSED IN: 23 plant structures; EXPRESSED DURING: 13 growth stages; Has 1807 Blast hits to 1807 proteins in 277 species: Archae - 0; Bacteria - 0; Metazoa - 736; Fungi - 347; Plants - 385; Viruses - 0; Other Eukaryotes - 339 (source: NCBI …	0.966239	1.45085	0.127003	3.94885e-06	4.08683e-06	2.72175e-06	3.10927e-05	3.4519e-06	3.54974e-06	4.84491e-06	3.98881e-06	3.24836e-06	5.02331e-06	2.58567e-06	2.22071e-06	3.35889e-06	2.18784e-05	5.30891e-05	1.83105e-05	28125.7	27744.8	35913.2	32232.6	26717.3	47265.7	21859.1	17964.6	21472	191494	394209	151924	1412.3	2064.3	3364.78	20344.2	11734.9	30166.4	10346	8561.22	22188.4	220628	479221	151924
AT2G14740.1;AT2G14720.1;AT3G52850.1	3	3	9.69484	vaculolar sorting receptor 3	58.4813	4.84571	25.7805	0.000437722	7.48481e-06	9.03317e-05	1.69788e-05	0.000493241	0.000489874	0.00033005	3.77977e-06	1.07014e-05	7.97324e-06	0.000129046	0.000103621	3.83286e-05	1.32737e-05	1.96179e-05	1.80448e-05	4.01886e+06	3.82886e+06	2.44652e+06	30543.4	88017.7	75022.3	1.09095e+06	838247	245019	116180	145671	149719	201803	284879	229219	19278	38659.5	47881.6	516348	399477	253194	133856	177085	149719
AT5G07030.1	3	3	7.47174	Eukaryotic aspartyl protease family protein	1.23256	11.2594	4.52609	0.000127825	0.000103707	1.13527e-05	2.82418e-05	0.000148383	9.33886e-05	0.000141703	0.000113855	0.000107696	8.95707e-05	8.33794e-06	4.46694e-06	2.12532e-05	2.12952e-05	3.34403e-05	2.999e-05	1.20901e+06	729926	1.05038e+06	920031	885785	842795	70488.5	36135.6	135863	186390	248308	248830	60709.1	54308.8	98412.7	580694	389059	537898	33362.4	17220.9	140397	214746	301856	248830
AT3G51420.1	3	3	7.34706	strictosidine synthase-like 4	142.54	67.8633	40.2205	0.000263322	1.84736e-06	3.88018e-06	6.54696e-06	0.000295711	0.00024059	0.000253665	3.82613e-06	1.21267e-06	5.03278e-07	4.02167e-06	2.85136e-06	4.76753e-06	8.83578e-06	4.19155e-06	6.61355e-06	2.40942e+06	1.88045e+06	1.88031e+06	30918	9974.04	4735.48	33999	23066.2	30476.9	77336.6	31124	54873.1	120986	139911	176170	19514.4	4380.85	3022.33	16091.8	10992.5	31493.7	89102.3	37836	54873.1
AT4G36750.1	3	3	10.626	Quinone reductase family protein	59.6738	1.00679	6.24936	0.000285297	4.78095e-06	0.000283374	4.56522e-05	0.00031396	0.000287449	0.000254483	4.13113e-06	4.93676e-06	5.27496e-06	0.000263009	0.000376124	0.00021099	4.39206e-05	3.2192e-05	6.0844e-05	2.55811e+06	2.24671e+06	1.88637e+06	33382.6	40604.1	49633.6	2.22346e+06	3.04268e+06	1.34877e+06	384423	239039	504828	128452	167162	176738	21070	17834.3	31677.7	1.05237e+06	1.45003e+06	1.39377e+06	442907	290588	504828
AT2G40300.1	3	3	9.2728	ferritin 4	0.3184	0.0143602	0.52624	4.03468e-06	1.26717e-05	0.000280962	7.667e-06	2.68904e-06	3.48201e-06	5.933e-06	5.63017e-06	6.64723e-06	2.57378e-05	0.000325417	0.000306472	0.000210996	1.38442e-05	6.62513e-06	2.53168e-06	21909.9	27215.4	43978.8	45496	54672.4	242174	2.75106e+06	2.47923e+06	1.34882e+06	121174	49194.3	21005.6	1100.18	2024.91	4120.46	28715.6	24013.5	154563	1.30208e+06	1.1815e+06	1.39382e+06	139608	59803.2	21005.6
AT3G28300.1	3	3	10.7557	Protein of unknown function (DUF677)	19.5904	3.66694	23.2485	0.000233601	1.19242e-05	6.37046e-05	1.0048e-05	0.000247027	0.000208817	0.000244958	8.62397e-06	1.29262e-05	1.42225e-05	7.1265e-05	7.6076e-05	4.37727e-05	1.08186e-05	1.08804e-05	8.44495e-06	2.01275e+06	1.63212e+06	1.81577e+06	69688.1	106316	133823	602471	615422	279821	94691.4	80791.4	70068.4	101068	121434	170123	43984.9	46696.7	85410.3	285151	293287	289157	109097	98214.2	70068.4
AT1G17650.1	3	3	7.57391	glyoxylate reductase 2	0.203339	0.474394	0.250682	2.22088e-05	0.000109221	4.6815e-05	8.85934e-05	1.12492e-05	2.07144e-05	3.46627e-05	0.000149018	6.08011e-05	0.000117843	3.30008e-05	4.79725e-05	5.94717e-05	5.56854e-05	0.000127304	8.27907e-05	91657	161904	256940	1.20418e+06	500080	1.10881e+06	278987	388077	380179	487395	945285	686921	4602.46	12046.2	24073.2	760039	219647	707679	132045	184943	392863	561546	1.14914e+06	686921
AT3G59920.1	4	3	12.6068	RAB GDP dissociation inhibitor 2	1.06457	2.79488	2.00275	3.07091e-05	2.88464e-05	1.09876e-05	1.53335e-05	1.84723e-05	4.16928e-05	3.19621e-05	3.78108e-05	1.44937e-05	3.42348e-05	4.21591e-06	5.5914e-06	2.31556e-05	2.09222e-05	1.54282e-05	9.64999e-06	150510	325872	236921	305540	119208	322125	35641.1	45232	148024	183125	114561	80066.7	7557.71	24245.9	22197.6	192847	52359.3	205590	16869	21555.9	152963	210985	139266	80066.7
AT1G52760.1	3	3	6.34608	lysophospholipase 2	24.5627	1.74054	13.6777	0.000109722	4.46702e-06	6.30391e-05	8.02195e-06	0.000116145	0.000116084	9.69366e-05	8.24346e-06	3.33161e-06	1.82598e-06	7.69734e-05	8.51618e-05	2.6982e-05	8.87361e-06	1.00301e-05	5.16219e-06	946338	907316	718549	66613.3	27402	17181.1	650730	688922	172485	77667.7	74477.3	42831.1	47519.3	67507.1	67322.3	42044.2	12035.6	10965.5	307992	328314	178240	89483.8	90538.6	42831.1
AT3G25800.1;AT1G13320.1;AT1G13320.2;AT3G25800.2	3	3	8.22866	protein phosphatase 2A subunit A2	20.7927	2.21763	4.35134	0.000182425	8.77352e-06	8.22615e-05	4.19239e-05	0.000188572	0.000203076	0.000155628	1.02046e-05	6.535e-06	9.58096e-06	0.000109128	0.000110272	2.73846e-05	4.2581e-05	3.73455e-05	4.58453e-05	1.53646e+06	1.58725e+06	1.1536e+06	82460.8	53749.4	90149.9	922567	892049	175059	372697	277306	380382	77151.8	118096	108083	52046.6	23608.1	57536.5	436653	425117	180900	429398	337108	380382
AT5G03170.1	3	3	11.4215	FASCICLIN-like arabinogalactan-protein 11	3.07622	0.484856	10.1518	0.00015296	4.97233e-05	0.000315475	1.50673e-05	0.000167877	0.000173899	0.000117104	3.56063e-05	3.46576e-05	7.8906e-05	0.000216673	0.000258631	0.000471122	7.0621e-06	3.34033e-05	4.73656e-06	1.36784e+06	1.3592e+06	868042	287726	285053	742448	1.83175e+06	2.09221e+06	3.01169e+06	61812.2	248033	39299.6	68684.4	101129	81328.6	181603	125202	473854	866969	997068	3.11218e+06	71216.1	301522	39299.6
AT2G26560.1	3	3	10.3508	phospholipase A 2A	142.023	0.800761	24.6148	0.000223291	1.57222e-06	0.000278849	9.07141e-06	0.000170196	0.000278921	0.000220756	2.13255e-06	1.74749e-06	8.36617e-07	0.000258081	0.00044017	0.000138294	9.29308e-06	1.10909e-05	6.83029e-06	1.38673e+06	2.18005e+06	1.63637e+06	17232.6	14372.9	7871.96	2.18181e+06	3.56078e+06	884061	81339.1	82354.2	56671.4	69633.3	162203	153315	10876.7	6312.92	5024.13	1.03265e+06	1.69693e+06	913558	93713.8	100114	56671.4
AT1G53280.1	3	3	8.45228	Class I glutamine amidotransferase-like superfamily protein	0.239946	0.432901	0.163499	1.05628e-05	4.40215e-05	2.44e-05	6.46046e-05	3.73863e-06	1.83663e-05	9.5835e-06	6.45672e-05	3.56892e-05	3.18082e-05	1.60008e-05	1.96852e-05	3.75141e-05	3.02232e-05	0.00012456	3.903e-05	30461.9	143551	71038.3	521752	293538	299292	135270	159245	239813	264534	924913	323835	1529.61	10680.6	6655.72	329313	128929	191017	64023.6	75889.9	247814	304779	1.12437e+06	323835
AT1G73650.1;AT1G73650.2;AT1G73650.3;AT1G73650.4	3	3	8.48172	Protein of unknown function (DUF1295)	1.9538	0.134315	0.665464	3.11353e-05	1.59358e-05	0.000231809	4.67874e-05	2.80924e-05	3.93192e-05	2.59945e-05	1.95507e-05	9.29015e-06	1.89666e-05	0.000217585	0.000221571	0.000256271	4.42503e-05	6.30515e-05	3.30605e-05	228893	307319	192686	157984	76410.1	178462	1.83945e+06	1.79242e+06	1.63824e+06	387308	468184	274305	11493.6	22865.5	18053.1	99714.6	33561.2	113900	870616	854198	1.6929e+06	446232	569149	274305
AT5G50250.1	3	3	8.07945	chloroplast RNA-binding protein 31B	0.189368	1.83801	0.173372	1.03877e-05	5.48546e-05	5.65163e-06	5.9916e-05	6.32881e-06	1.21675e-05	1.26668e-05	5.9407e-05	5.29534e-05	5.22035e-05	5.96791e-06	7.16534e-06	3.82163e-06	5.43624e-05	7.34395e-05	5.19459e-05	51566.3	95101.6	93893.9	480053	435534	491197	50452.4	57964.5	24430.2	475816	545319	430999	2589.35	7075.85	8797.11	302994	191297	313497	23879.2	27623.7	25245.3	548205	662918	430999
AT1G04630.1;AT2G33220.1	3	3	6.90643	GRIM-19 protein	22.5169	0.526186	4.20932	4.53061e-05	2.0121e-06	8.61028e-05	1.07633e-05	5.09064e-05	3.74599e-05	4.7552e-05	1.94864e-06	2.17678e-06	1.91087e-06	0.000100694	0.000104298	5.33163e-05	1.39172e-05	7.91017e-06	1.04626e-05	414779	292787	352482	15746.5	17903.7	17979.9	851261	843727	340830	121812	58736.3	86808.6	20827.7	21784.3	33024.8	9938.66	7863.73	11475.4	402903	402088	352201	140344	71402.9	86808.6
AT4G35000.1	3	3	8.97553	ascorbate peroxidase 3	6.19299	2.92544	4.31441	0.000151195	2.44139e-05	5.1683e-05	3.50443e-05	0.000173961	0.000130929	0.000148696	2.39956e-05	2.45838e-05	2.46624e-05	5.64725e-05	4.75529e-05	5.10235e-05	3.84422e-05	2.82772e-05	3.84135e-05	1.41741e+06	1.02334e+06	1.10222e+06	193902	202198	232055	477416	384683	326173	336472	209970	318720	71173.9	76139.7	103269	122385	88810.3	148105	225962	183325	337055	387661	255250	318720
AT4G37550.3;AT4G37550.1;AT4G37550.2;AT4G37560.1	3	3	7.81285	Acetamidase/Formamidase family protein	0.672183	1.85678	0.508075	1.45424e-05	2.16346e-05	7.83207e-06	2.86226e-05	2.12396e-05	1.45957e-05	7.79199e-06	2.11234e-05	1.09767e-05	3.28039e-05	1.07674e-05	7.91325e-06	4.81557e-06	4.83831e-05	2.03245e-05	1.71603e-05	173058	114080	57758.7	170693	90281.7	308661	91027.2	64014.8	30784	423481	150918	142380	8689.89	8487.94	5411.53	107736	39654	196997	43083.3	30507	31811.1	487907	183464	142380
AT4G39460.1	3	3	9.81417	S-adenosylmethionine carrier 1	8.67483	1.84551	2.3351	6.04114e-05	6.96399e-06	3.27343e-05	2.58709e-05	7.2786e-05	7.07338e-05	3.77143e-05	2.43768e-06	1.10865e-05	7.36781e-06	3.34352e-05	2.76017e-05	3.7166e-05	1.41479e-05	5.0305e-05	1.31599e-05	593051	552856	279560	19698.3	91184.6	69325.7	282659	223286	237588	123832	373536	109189	29779.4	41134.2	26192.5	12432.9	40050.5	44245.8	133783	106409	245515	142671	454090	109189
AT1G17860.1	3	3	8.98355	Kunitz family trypsin and protease inhibitor protein	0.0326211	0.108327	0.123043	3.75534e-06	0.00011512	3.46667e-05	3.05205e-05	3.04781e-06	2.94432e-06	5.2739e-06	0.000131268	0.000110947	0.000103145	3.91894e-05	3.79584e-05	2.68524e-05	3.65881e-05	4.39319e-05	1.10416e-05	24833.1	23012.8	39093.1	1.06075e+06	912518	970516	331305	307067	171657	320243	326212	91613	1246.97	1712.23	3662.72	669510	400801	619414	156807	146336	177384	368964	396561	91613
AT5G11450.1	3	3	6.18579	Mog1/PsbP/DUF1795-like photosystem II reaction center PsbP family protein	1.81501	14.4747	2.01626	7.19165e-05	3.96232e-05	4.96843e-06	3.56683e-05	7.55054e-05	7.26879e-05	6.75563e-05	3.04876e-05	5.01685e-05	3.82135e-05	5.38197e-06	3.55512e-06	5.9682e-06	3.90312e-05	2.27696e-05	4.52041e-05	615208	568129	500765	246363	412628	359561	45498.9	28759.4	38152.3	341626	169073	375062	30892	42270.6	46917.7	155496	181236	229483	21534.7	13705.6	39425.3	393600	205534	375062
AT4G19880.1;AT4G19880.2;AT4G19880.3	3	3	10.5861	Glutathione S-transferase family protein	0.0650856	1.00401	0.162174	3.49927e-06	5.37642e-05	3.4853e-06	2.15773e-05	4.7675e-06	2.87833e-06	2.85199e-06	7.42755e-05	5.4999e-05	3.20181e-05	3.57412e-06	1.80326e-06	5.07851e-06	1.75351e-05	2.18091e-05	2.53878e-05	38845	22497.1	21140.6	600202	452358	301267	30215.4	14587.6	32464.9	153478	161941	210645	1950.56	1673.85	1980.7	378828	198687	192278	14301	6951.91	33548.1	176828	196865	210645
AT2G44790.1	3	3	8.02885	uclacyanin 2	0.442643	0.181072	6.27329	7.98563e-06	1.80408e-05	4.41019e-05	1.27296e-06	1.0203e-05	6.55332e-06	7.20061e-06	1.04691e-05	1.54857e-05	2.81676e-05	7.25127e-05	4.4757e-05	1.50358e-05	2.32388e-06	4.70074e-07	1.02492e-06	83132.5	51220.8	53375	84598.5	127367	265036	613019	362065	96117.9	20340.1	3490.5	8503.85	4174.4	3810.99	5000.81	53395.9	55942.9	169155	290143	172546	99324.9	23434.6	4243.23	8503.85
AT1G73260.1	3	3	6.41459	kunitz trypsin inhibitor 1	0.0639366	1.7787	2.4345	1.91051e-05	0.000298814	1.0741e-05	7.84765e-06	1.74728e-05	1.46469e-05	2.51957e-05	0.0001587	0.000241324	0.000496418	2.78786e-05	2.19879e-06	2.14574e-06	6.37204e-06	1.35148e-05	3.65617e-06	142366	114481	186765	1.28241e+06	1.98485e+06	4.67093e+06	235684	17787.3	13716.9	55772.3	100353	30335.5	7148.76	8517.71	17498.4	809417	871796	2.98114e+06	111550	8476.73	14174.5	64257.3	121994	30335.5
AT3G17210.1	3	3	7.50874	heat stable protein 1	0.0675402	0.442437	0.460661	5.23502e-06	7.75098e-05	1.18322e-05	1.13641e-05	5.06066e-06	6.33395e-06	4.31045e-06	1.73996e-05	3.81279e-05	0.000177002	1.45925e-05	1.13307e-05	9.57352e-06	1.05374e-05	1.52905e-05	8.26451e-06	41233.7	49506.2	31951.5	140602	313596	1.66546e+06	123364	91660.5	61199.7	92230.6	113538	68571.3	2070.5	3683.41	2993.6	88743.2	137739	1.06295e+06	58388.6	43681.9	63241.6	106262	138023	68571.3
AT3G17020.1	3	3	9.08431	Adenine nucleotide alpha hydrolases-like superfamily protein	37.0338	1.86601	4.95599	0.00031362	8.46849e-06	0.00016807	6.3281e-05	0.000434115	0.000230668	0.000276078	8.90775e-06	1.04905e-05	6.00719e-06	0.000180431	0.000241783	8.19951e-05	8.95755e-05	3.68614e-05	6.34062e-05	3.53711e+06	1.8029e+06	2.04645e+06	71981.3	86282.9	56523.3	1.52535e+06	1.95592e+06	524162	784024	273711	526086	177612	134142	191736	45432.3	37897.6	36075	721953	932117	541650	903303	332737	526086
AT1G01470.1	3	3	12.9949	Late embryogenesis abundant protein	9.23618	1.44272	2.79162	0.000302462	3.27475e-05	0.000209648	0.000108346	0.000179783	0.000411503	0.0003161	4.14182e-06	6.00836e-05	3.40172e-05	0.000128247	0.000204772	0.000295925	0.000185068	0.000117088	2.28827e-05	1.46485e+06	3.21631e+06	2.34311e+06	33469	494178	320077	1.08419e+06	1.65652e+06	1.89173e+06	1.61984e+06	869426	189859	73555.9	239303	219531	21124.6	217055	204283	513150	789432	1.95485e+06	1.86628e+06	1.05692e+06	189859
AT3G25860.1	3	3	10.5242	2-oxoacid dehydrogenases acyltransferase family protein	2.19906	0.627409	3.9446	0.000134119	6.09893e-05	0.000213767	3.40008e-05	0.000129899	0.00015369	0.00011877	4.5477e-05	5.71891e-05	8.03018e-05	0.000228418	0.000217159	0.000195724	2.96206e-05	5.17349e-05	2.06468e-05	1.0584e+06	1.20124e+06	880387	367489	470372	755582	1.93104e+06	1.75672e+06	1.25118e+06	259259	384153	171308	53146.4	89375.9	82485.3	231947	206599	482236	913964	837188	1.29293e+06	298702	466997	171308
AT3G12290.1	3	3	7.40256	Amino acid dehydrogenase family protein	11.9782	2.87491	3.93491	0.00020113	1.67914e-05	6.99604e-05	5.11142e-05	0.000182319	0.000214565	0.000206504	1.36329e-05	1.66867e-05	2.00545e-05	6.69369e-05	6.66128e-05	7.63315e-05	6.40314e-05	6.15684e-05	2.77428e-05	1.48552e+06	1.67704e+06	1.53073e+06	110164	137245	188699	565881	538869	487956	560445	457170	230184	74593.5	124777	143417	69531.9	60281.5	120433	267833	256804	504237	645709	555760	230184
AT1G12410.1	3	3	8.5287	CLP protease proteolytic subunit 2	1.95171	4.17049	3.05374	0.000132299	6.77863e-05	3.17227e-05	4.33237e-05	0.000155496	0.000121478	0.000119923	4.48178e-05	0.000100331	5.82104e-05	3.02342e-05	3.05376e-05	3.43962e-05	5.17175e-05	3.12546e-05	4.6999e-05	1.26696e+06	949475	888936	362161	825206	547717	255599	247036	219881	452665	232078	389954	63619.2	70643.9	83286.2	228585	362451	349571	120975	117728	227218	521532	282127	389954
AT4G01150.1;AT4G01150.2	3	3	7.32906	unknown protein; FUNCTIONS IN: molecular_function unknown; INVOLVED IN: biological_process unknown; LOCATED IN: thylakoid, chloroplast thylakoid membrane, chloroplast, plastoglobule, chloroplast envelope; EXPRESSED IN: 23 plant structures; EXPRESSED DURING: 14 growth stages; BEST Arabidopsis thaliana protein match is: unknown protein (TAIR:AT4G38100.1); Has 323 Blast hits to 323 proteins in 59 sp…	45.9803	4.23995	2.66871	0.000151709	3.29945e-06	3.5781e-05	5.68474e-05	0.000121473	0.000140282	0.000193374	1.37663e-06	2.3472e-06	6.17452e-06	4.66059e-05	4.83903e-05	1.23467e-05	8.4744e-05	4.13305e-05	4.44678e-05	989747	1.09644e+06	1.4334e+06	11124.2	19305.3	58097.7	394004	391457	78927.3	741736	306896	368953	49699	81578.7	134298	7021.22	8479.39	37079.8	186483	186553	81560.7	854581	373079	368953
AT5G53870.1	3	3	7.04043	early nodulin-like protein 1	0.463425	0.82652	4.33314	2.77028e-06	5.97784e-06	3.35174e-06	6.39325e-07	4.56594e-06	1.23068e-06	2.51422e-06	6.10109e-06	3.47331e-06	8.35911e-06	6.27687e-07	2.62428e-06	6.80325e-06	5.72387e-07	2.3721e-07	1.10838e-06	37202.7	9619.01	18636.8	49301.4	28567.4	78653.1	5306.43	21229.3	43490.5	5009.91	1761.38	9196.29	1868.09	715.684	1746.12	31117.5	12547.5	50198.9	2511.55	10117.1	44941.5	5772.1	2141.23	9196.29
AT3G54600.1	3	3	8.86835	Class I glutamine amidotransferase-like superfamily protein	0.177984	0.493201	0.417661	1.45328e-06	8.16523e-06	2.94662e-06	3.47956e-06	6.20239e-07	2.9046e-06	8.34997e-07	5.94689e-06	8.01441e-06	1.05344e-05	3.61603e-06	1.88658e-06	3.33726e-06	7.51914e-06	3.75693e-07	2.54386e-06	5053.63	22702.4	6189.48	48055.4	65917.3	99120.8	30569.8	15261.6	21333.8	65812.5	2789.68	21106.6	253.762	1689.13	579.905	30331	28952.5	63262	14468.7	7273.11	22045.6	75825	3391.28	21106.6
AT4G08770.1	13	3	34.0352	Peroxidase superfamily protein	0.347487	0.176136	2.96899	4.35176e-05	0.000125235	0.000247068	1.46574e-05	4.42779e-05	3.60115e-05	5.02636e-05	8.66013e-05	0.000122256	0.000166848	0.000164613	0.000155394	0.000421197	1.43013e-05	1.44089e-05	1.52621e-05	360770	281466	372582	699804	1.00554e+06	1.56992e+06	1.39163e+06	1.25707e+06	2.69254e+06	125174	106992	126630	18115.7	20942	34908	441694	441659	1.00197e+06	658663	599073	2.78238e+06	144218	130065	126630
AT4G36130.1;AT3G51190.1	10	3	25.7788	Ribosomal protein L2 family	0.126191	0.0202743	0.143453	1.83433e-06	1.45361e-05	9.04755e-05	1.2787e-05	1.40583e-06	1.56757e-06	2.52958e-06	2.15447e-05	1.41838e-05	7.87981e-06	9.29735e-05	6.3253e-05	0.0001152	1.25118e-05	1.10376e-05	1.48116e-05	11454.6	12252.2	18750.7	174097	116660	74143.3	785994	511689	736427	109512	81958.6	122893	575.178	911.599	1756.79	109885	51239.8	47320.6	372012	243852	760998	126172	99633.2	122893
AT5G61170.1	10	3	29.8911	Ribosomal protein S19e family protein	2.194	0.0533361	0.561171	1.3442e-05	6.1267e-06	0.000252024	2.39535e-05	1.74418e-05	1.05913e-05	1.2293e-05	7.72602e-06	7.88106e-06	2.77301e-06	0.000114009	0.000237541	0.000404524	1.87717e-05	2.44994e-05	2.85893e-05	142113	82781.7	91122.5	62432.1	64820.5	26092	963824	1.9216e+06	2.58596e+06	164302	181918	237208	7136.06	6159.21	8537.45	39405.1	28470.8	16652.8	456180	915762	2.67224e+06	189299	221149	237208
AT5G38480.1;AT5G38480.2	17	3	52.0573	general regulatory factor 3	1.1128	0.742454	0.767018	0.000180212	0.000161945	0.000242725	0.000234952	0.000149147	0.000173058	0.000218432	0.000123198	0.000177158	0.000185479	0.000226582	0.000365168	0.000136426	0.000252721	0.000258973	0.000193162	1.21523e+06	1.35262e+06	1.61914e+06	995529	1.4571e+06	1.74522e+06	1.91551e+06	2.95405e+06	872117	2.21198e+06	1.92298e+06	1.60268e+06	61021.6	100639	151701	628346	639995	1.11386e+06	906615	1.40779e+06	901215	2.5485e+06	2.33767e+06	1.60268e+06
AT1G64190.1	13	3	31.4307	6-phosphogluconate dehydrogenase family protein	0.0966058	0.611925	0.0864193	2.67892e-05	0.000277305	4.37786e-05	0.000309992	1.9063e-05	3.64099e-05	2.48948e-05	0.000365784	0.0002008	0.00026533	3.04821e-05	8.075e-05	2.01038e-05	0.000366508	0.000243528	0.000319939	155323	284581	184534	2.95581e+06	1.65155e+06	2.49656e+06	257694	653233	128516	3.20792e+06	1.8083e+06	2.65456e+06	7799.36	21173.7	17289.4	1.86561e+06	725402	1.59338e+06	121967	311306	132804	3.69596e+06	2.19826e+06	2.65456e+06
AT5G17310.2;AT5G17310.1	12	3	32.3958	UDP-glucose pyrophosphorylase 2	0.0188966	0.150417	0.0440076	4.32518e-07	2.28886e-05	2.87546e-06	9.82827e-06	1.4678e-07	9.86858e-07	1.63918e-07	7.26959e-06	3.29259e-05	2.84704e-05	1.54756e-06	8.33989e-07	6.24483e-06	1.14049e-05	5.26718e-06	1.28128e-05	1195.94	7713.29	1215.05	58743.7	270810	267886	13083	6746.61	39920.7	99822.9	39111	106309	60.0529	573.893	113.841	37077.1	118947	170973	6192.22	3215.18	41252.6	115010	47545.4	106309
AT5G42270.1	12	3	38.828	FtsH extracellular protease family	17.4644	10.7659	1.70389	0.000391462	2.24148e-05	3.63612e-05	0.000229746	0.000374737	0.000370501	0.00042915	1.61764e-05	3.72344e-05	1.38338e-05	4.96638e-05	3.39745e-05	2.54452e-05	0.000250321	0.000181019	0.000257897	3.05331e+06	2.89584e+06	3.1811e+06	130717	306247	130166	419856	274839	162661	2.19098e+06	1.34414e+06	2.13979e+06	153318	215459	298044	82504.5	134511	83076	198719	130978	168088	2.52431e+06	1.63401e+06	2.13979e+06
AT2G34420.1;AT1G29910.1;AT1G29930.1	26	3	91.4944	photosystem II light harvesting complex gene B1B2	61.5223	4.59772	0.442176	0.00797051	0.000129555	0.00173358	0.0180256	0.00703421	0.00858754	0.00828977	7.66269e-05	0.000210433	0.000101605	0.00166596	0.00193041	0.00160437	0.0168127	0.0155232	0.021741	5.73138e+07	6.71203e+07	6.14485e+07	619203	1.73078e+06	956025	1.40839e+07	1.56161e+07	1.02561e+07	1.47156e+08	1.15266e+08	1.80387e+08	2.87795e+06	4.99396e+06	5.75723e+06	390821	760201	610165	6.66594e+06	7.44206e+06	1.05983e+07	1.69543e+08	1.40123e+08	1.80387e+08
AT3G23810.1	11	3	29.3074	S-adenosyl-l-homocysteine (SAH) hydrolase 2	0.119193	0.266119	0.400669	3.1217e-05	0.000261904	0.000117305	7.79123e-05	3.84514e-05	3.20206e-05	2.3179e-05	0.000232164	0.000398222	0.000155326	9.571e-05	0.000114356	0.000141848	8.43108e-05	0.00011356	3.58662e-05	313297	250273	171816	1.87606e+06	3.27532e+06	1.4615e+06	809128	925090	906778	737944	843229	297584	15731.9	18621.1	16097.8	1.18411e+06	1.4386e+06	932778	382962	440863	937033	850212	1.02507e+06	297584
AT2G09990.1	8	3	20.2778	Ribosomal protein S5 domain 2-like superfamily protein	0.0377441	0.000295655	0.195364	1.91029e-07	5.06117e-06	0.000646123	9.77811e-07	3.66838e-07	9.4289e-09	1.96821e-07	4.7226e-06	2.63773e-06	7.82319e-06	0.000552469	0.000656707	0.000729192	5.70377e-07	1.52622e-06	8.36835e-07	2988.95	73.6964	1458.95	38162.1	21695	73610.5	4.67055e+06	5.31248e+06	4.66143e+06	4992.31	11332.8	6943.29	150.087	5.48324	136.692	24086.7	9528.96	46980.5	2.21058e+06	2.53172e+06	4.81696e+06	5751.83	13776.8	6943.29
AT5G18380.1;AT3G04230.1;AT5G18380.2;AT5G18380.3	8	3	21.0255	Ribosomal protein S5 domain 2-like superfamily protein	1.11647	0.0158979	1.38735	5.35703e-05	4.79818e-05	0.00336964	3.86133e-05	6.37425e-05	5.28809e-05	4.40874e-05	2.31343e-05	6.25548e-05	5.82563e-05	0.00232829	0.00292557	0.00485504	2.34934e-05	7.23119e-05	2.00348e-05	519366	413318	326801	186942	514504	548150	1.96833e+07	2.36666e+07	3.10363e+07	205630	536946	166230	26079.4	30752.1	30618.7	117992	225983	349846	9.31614e+06	1.12786e+07	3.20719e+07	236914	652739	166230
AT5G09510.1;AT5G09510.2	17	3	60.3281	Ribosomal protein S19 family protein	2.54006	0.29994	2.86079	3.16923e-05	1.2477e-05	0.000105662	1.10782e-05	4.95388e-05	2.45981e-05	2.09402e-05	1.69597e-05	1.59083e-05	4.56298e-06	6.11396e-05	5.61563e-05	0.000199691	4.57712e-06	1.21892e-05	1.64681e-05	403636	192259	155220	137047	130843	42934.3	516871	454280	1.27654e+06	40062	90510	136637	20268.1	14304.7	14542.9	86499.8	57469.7	27402.1	244636	216493	1.31913e+06	46156.9	110029	136637
AT3G32980.1	9	3	23.6831	Peroxidase superfamily protein	1.71707	0.214583	5.69068	3.20225e-05	1.86494e-05	0.000149231	5.62717e-06	3.24388e-05	3.0036e-05	3.35925e-05	9.5249e-06	3.34259e-05	1.29975e-05	6.73996e-05	8.41888e-05	0.000296105	5.03097e-06	3.34994e-06	8.5006e-06	264308	234762	249007	76968.4	274923	122297	569793	681051	1.89288e+06	44034.4	24874.7	70530.2	13271.9	17467	23329.9	48580	120753	78053.7	269684	324563	1.95604e+06	50733.6	30239	70530.2
AT5G44340.1	24	3	78.8369	tubulin beta chain 4	20.3948	6.04691	22.5509	0.000740218	3.62944e-05	0.000122413	3.28243e-05	0.000836769	0.000640345	0.00074354	2.62656e-05	3.1882e-05	5.07356e-05	0.000161096	0.00012589	8.02519e-05	4.05516e-05	2.9678e-05	2.82434e-05	6.81789e+06	5.00495e+06	5.51154e+06	212246	262225	477385	1.3619e+06	1.01839e+06	513018	354934	220371	234337	342353	372384	516388	133963	115176	304682	644590	485328	530135	408933	267895	234337
AT1G13440.1;AT1G13440.2	31	3	108.16	glyceraldehyde-3-phosphate dehydrogenase C2	1.55314	0.719491	1.60441	0.00122015	0.0007856	0.00169585	0.000760497	0.000970975	0.001379	0.00131047	0.000407565	0.000784301	0.00116493	0.001933	0.00257536	0.00057918	0.00104763	0.000562252	0.000671611	7.91138e+06	1.07783e+07	9.71392e+06	3.29343e+06	6.45075e+06	1.09612e+07	1.63415e+07	2.08336e+07	3.70247e+06	9.16952e+06	4.17496e+06	5.57241e+06	397261	801936	910117	2.07871e+06	2.83333e+06	6.99577e+06	7.73447e+06	9.92849e+06	3.826e+06	1.05645e+07	5.07529e+06	5.57241e+06
AT3G04120.1	31	3	105.398	glyceraldehyde-3-phosphate dehydrogenase C subunit 1	1.7126	0.464248	2.29648	0.000417535	0.000243801	0.000899379	0.000181815	0.00033549	0.000383133	0.00053398	0.000130135	9.46445e-05	0.000506624	0.00101644	0.00145131	0.000230382	0.000244531	0.000235005	6.59086e-05	2.73353e+06	2.99457e+06	3.95817e+06	1.05159e+06	778437	4.76697e+06	8.59295e+06	1.17405e+07	1.47274e+06	2.1403e+06	1.74501e+06	546849	137261	222806	370849	663730	341909	3.04243e+06	4.06706e+06	5.59507e+06	1.52188e+06	2.46592e+06	2.12133e+06	546849
AT1G02930.1	15	3	38.4597	glutathione S-transferase 6	0.0356307	0.173452	0.186132	1.19173e-05	0.000334467	6.87068e-05	6.4026e-05	1.47506e-05	1.2266e-05	8.73524e-06	0.000397262	0.00038841	0.00021773	9.16528e-05	8.58807e-05	2.85869e-05	5.07584e-05	6.98856e-05	7.14341e-05	120186	95871.5	64750.5	3.21018e+06	3.19461e+06	2.04868e+06	774829	694738	182744	444271	518930	592695	6035.03	7133.14	6066.61	2.02616e+06	1.40315e+06	1.30753e+06	366728	331086	188842	511861	630838	592695
AT1G02920.1	15	3	40.4033	glutathione S-transferase 7	0.0322192	0.0510186	0.243898	1.9715e-05	0.0006119	0.000386427	8.08329e-05	1.23148e-05	2.71605e-05	1.96697e-05	0.000463019	0.000577	0.000795681	0.000347679	0.00040144	0.000410161	8.76977e-05	8.15694e-05	7.32317e-05	100339	212286	145803	3.74154e+06	4.74574e+06	7.48678e+06	2.93926e+06	3.24748e+06	2.622e+06	767588	605687	607609	5038.41	15794.8	13660.5	2.36154e+06	2.08445e+06	4.7783e+06	1.39116e+06	1.54762e+06	2.70948e+06	884366	736305	607609
AT3G09200.1;AT2G40010.1;AT3G09200.2	16	3	51.5447	Ribosomal protein L10 family protein	0.21002	0.0164421	0.221619	3.9523e-05	0.000188187	0.00240377	0.000178338	2.20918e-05	5.62936e-05	4.01836e-05	4.6627e-05	8.25638e-05	0.000435369	0.00135401	0.00169793	0.00415938	0.000110425	0.000331257	9.33317e-05	180001	439991	297864	376781	679075	4.09651e+06	1.14467e+07	1.37355e+07	2.65892e+07	966509	2.45972e+06	774380	9038.57	32736.7	27907.5	237812	298266	2.61452e+06	5.41775e+06	6.54582e+06	2.74764e+07	1.11355e+06	2.99016e+06	774380
AT4G29410.1	4	3	10.4731	Ribosomal L28e protein family	0.467057	0.0347083	2.0838	4.53259e-06	9.70456e-06	0.000130591	2.17516e-06	3.76731e-06	4.7849e-06	5.04555e-06	4.14299e-06	1.10471e-05	1.39236e-05	8.9248e-05	6.06787e-05	0.000241846	1.59364e-06	3.26764e-06	1.66418e-06	30695.6	37398.8	37400.5	33478.5	90860.3	131011	754498	490865	1.54603e+06	13948.6	24263.6	13807.8	1541.34	2782.59	3504.13	21130.6	39908.1	83615.6	357106	233927	1.59761e+06	16070.7	29496.1	13807.8
AT3G16140.1;AT1G52230.1	3	3	8.82553	photosystem I subunit H-1	11.4294	0.479911	0.46655	0.00036712	3.21207e-05	0.000764975	0.000786882	0.000352139	0.00042358	0.000325639	4.03897e-05	2.64977e-05	2.94747e-05	0.000842462	0.000779423	0.000673041	0.00073235	0.000934874	0.000693423	2.86919e+06	3.31071e+06	2.41382e+06	326379	217939	277335	7.12214e+06	6.3052e+06	4.30248e+06	6.41001e+06	6.94183e+06	5.75338e+06	144073	246327	226156	206000	95724.4	177004	3.37092e+06	3.00482e+06	4.44603e+06	7.38521e+06	8.43885e+06	5.75338e+06
AT1G06690.1	4	3	8.76711	NAD(P)-linked oxidoreductase superfamily protein	66.2587	9.85655	9.39422	0.00047451	7.16147e-06	4.81416e-05	5.05109e-05	0.000528291	0.000508175	0.000387064	1.31815e-05	4.64613e-06	3.65678e-06	4.18192e-05	5.19789e-05	5.06267e-05	4.9333e-05	5.69686e-05	4.5231e-05	4.30445e+06	3.9719e+06	2.86914e+06	106516	38213.7	34407.6	353538	420487	323636	431795	423016	375285	216143	295522	268815	67229.7	16784.4	21960	167330	200388	334434	497487	514240	375285
[truncated: 1,071 more rows]

## Sheet: Exp. B
					Enrichment ratios			Average relative normalized abundance				Relative normalized abundance												Normalized abundance												Raw abundance
[truncated: 1,244 more rows]

[truncated: 1 more sheets: Exp. C]
